# Supplementary material for: Proteomic analysis of differential biological responses and fatty acid metabolism in slow-growing chickens fed dietary tuna oil directly or via glucose transporter-targeted nanoparticles
Source: Poult Sci. 2026 Jan 7;105(3):106405. doi: 10.1016/j.psj.2026.106405 (PMC12819037; doi:10.1016/j.psj.2026.106405)
Supplement: Supplementary file 1 [file mmc1.xlsx]

## Sheet: Table S1 Fatty acid profile
Fatty acid composition in thigh meat
Treatment	C14:0, Myristic Acid	C16:0, Palmitic Acid	C16:1, Palmitoleic Acid	C18:0, Stearic Acid	C18:1n9c, Oleic Acid	C18:2n6c, Linoleic Acid	C18:3n6, γ-Linolenic Acid	C18:3n3, ALA	C20:3n3, cis-11,14,17-Eicosatrienoic acid	C20:4n6, Arachidonic Acid	C20:5n3, EPA	C24:1, Nervonic Acid	C22:6n3,DHA	n-3 FA	n-6 FA	ratio n-6/n-3	SFA	MUFA	PUFA
NC_R1(5)	2.95088	205.393	5.11425	117.137	188.134	193.304	0	2.21187	0	84.1772	0.511955	26.3742	10.6978	13.4216	278.548	20.7537	393.863	227.154	296.153
NC_R1(6)	2.97301	200.092	8.5356	100.843	201.976	229.354	0	2.21211	0	94.8261	0.915351	25.7025	13.2703	16.3977	325.372	19.8425	391.349	246.725	341.77
NC_R2(5)	5.73828	301.261	11.4959	118.76	416.555	357.484	1.3337	4.97932	0	60.3658	0.347892	20.0736	9.03629	14.3635	420.704	29.2898	488.211	461.132	439.837
NC_R2(6)	3.13978	215.333	7.43138	124.525	215.568	190.777	0	2.55759	0	94.7884	0.425563	30.3029	11.8384	14.8216	287.254	19.3808	420.582	260.538	312.978
NC_R3(5)	4.82737	249.235	7.2227	116.091	318.618	307.614	1.42966	3.77806	0	72.2145	0.457752	21.8006	9.31919	13.555	382.198	28.1961	439.745	360.459	396.628
NC_R3(6)	3.50462	216.455	4.58544	97.4803	254.237	258.697	1.10703	2.84544	0	83.9019	0.520338	27.1958	9.7295	13.0953	344.669	26.3201	400.381	298.915	357.765
NC_R4(5)	12.8575	512.593	59.5849	156.887	885.398	689.09	0	9.96591	0	57.317	2.46347	15.9824	17.6736	30.103	747.928	24.8457	734.771	993.261	779.235
NC_R4(6)	3.33014	210.227	9.1747	111.192	220.551	253.329	0	2.5212	0	98.9921	2.40826	22.1171	31.7965	36.7259	353.769	9.63268	412.995	264.194	390.495
NC_R5(5)	4.77206	244.455	12.5621	104.024	310.026	301.527	1.08338	3.6698	0	74.6136	0.577181	27.9026	9.28593	13.5329	378.334	27.9566	427.401	364.183	391.867
NC_R5(6)	3.03852	205.475	5.37598	107.787	217.451	229.637	0	2.87614	0	97.872	0.60658	28.465	12.6114	16.0941	328.745	20.4264	400.39	262.579	344.839
Mean	4.71321	256.052	13.1083	115.473	322.851	301.081	0.495377	3.76174	0	81.9069	0.923434	24.5917	13.5259	18.2111	384.752	22.6644	450.969	373.914	405.157
SD	2.86678	90.3438	15.6925	15.9915	198.991	138.522	0.613834	2.22259	0	14.5072	0.76971	4.22163	6.58034	7.81636	127.77	5.63786	98.4432	217.279	131.104
PC_R1(5)	6.0905	226.615	17.4188	98.4919	237.108	189.732	0.863557	2.85655	0	50.8806	7.82999	5.09976	62.4122	73.0988	242.593	3.3187	408.75	272.813	316.666
PC_R1(6)	4.99177	170.513	7.16521	86.3705	156.373	158.566	0	2.30526	0	53.8906	7.15454	5.31278	84.6015	94.0613	213.245	2.26708	342.185	179.704	307.306
PC_R2(5)	6.9599	208.437	12.7187	97.2982	228.271	210.673	0	3.81084	0	58.8044	11.3626	6.27333	88.2069	103.38	270.491	2.61646	394.794	262.483	375.339
PC_R2(6)	3.74206	178.214	6.92934	105.174	153.432	169.756	0	2.14412	0	64.0287	6.37817	6.3257	94.3403	102.863	234.972	2.28433	380.348	179.248	337.834
PC_R3(5)	5.20951	205.44	18.5676	108.144	218.822	204.101	0	3.01935	0	70.6926	8.20572	5.22465	104.933	116.158	275.845	2.37474	402.952	254.291	394.741
PC_R3(6)	4.8141	209.87	12.4525	119.081	197.221	189.255	0	2.35989	0	71.4962	6.61794	7.72449	90.244	99.2218	261.935	2.63989	431.046	229.961	361.157
PC_R4(5)	5.23615	180.212	11.5407	96.0244	178.779	156.05	0	2.93215	0	57.1379	8.72253	4.82288	102.529	114.184	214.169	1.87564	355.237	202.32	328.353
PC_R4(6)	5.31357	216.741	10.4672	116.592	188.011	196.697	0	2.51894	0	72.5436	10.7433	7.34211	97.4332	110.695	270.587	2.44443	447.697	219.908	381.282
PC_R5(5)	8.83736	221.416	8.99127	115.952	245.751	246.516	0.869151	4.34973	0	58.8567	9.29268	4.89949	80.1356	93.778	307.303	3.27691	423.403	275.721	401.081
PC_R5(6)	10.6701	279.578	17.238	145.072	316.442	309.345	0	5.89708	0	66.9374	10.2321	7.32569	89.257	105.386	377.81	3.58501	527.312	363.526	483.197
Mean	6.1865	209.704	12.3489	108.82	212.021	203.069	0.173271	3.21939	0	62.5268	8.65396	6.03509	89.4093	101.283	266.895	2.66832	411.372	243.997	368.695
SD	1.99105	29.6178	4.00171	15.6577	46.272	43.5333	0.346544	1.10783	0	7.31955	1.64493	1.05743	11.5842	11.8622	46.1891	0.520604	49.5442	52.3564	49.1454
TNP_R1(5)	5.68367	217.971	21.2261	104.415	247.965	208.972	0	3.24974	0	84.6765	3.63763	12.4442	67.6222	74.5096	294.796	3.95648	410.612	294.46	370.325
TNP_R1(6)	6.32567	218.777	10.7473	104.747	211.884	202.631	0	2.67244	0	57.8892	3.975	11.1067	41.1485	47.7959	261.673	5.4748	398.231	243.617	317.185
TNP_R2(5)	11.0937	329.801	25.2045	132.572	461.337	376.459	1.64653	6.4667	0	60.6656	4.6115	9.21072	38.8423	49.9205	439.832	8.81064	525.685	514.389	492.391
TNP_R2(6)	8.56421	269.667	17.7063	133.517	347.842	290.972	0.969359	4.79715	0	64.6582	3.28238	11.022	41.4876	49.5671	357.697	7.21642	502.273	394.146	407.264
TNP_R3(5)	4.04607	146.601	4.8909	100.286	126.462	143.189	0	1.70979	0	75.8649	4.92727	10.5231	51.5153	58.1524	220.489	3.79157	331.941	149.908	279.043
TNP_R3(6)	5.31732	204.127	8.94008	121.172	196.173	226.293	0	2.81835	0	81.787	3.95474	12.633	52.6894	59.4625	309.244	5.20066	426.268	230.419	368.707
TNP_R4(5)	10.4317	310.234	22.6368	173.501	394.859	338.802	1.01396	5.44588	0	92.6166	4.70032	16.0672	65.0736	75.2199	434.212	5.77258	576.821	448.757	510.144
TNP_R4(6)	4.56814	190.404	9.51858	110.895	174.383	193.069	0	2.36464	0	66.3418	3.64945	10.3144	46.3635	52.3776	260.869	4.98054	410.235	205.843	313.247
TNP_R5(5)	4.33302	159.461	8.16564	88.9966	153.014	158.475	0	2.28061	0	72.1965	3.37107	8.9007	60.6217	66.2734	231.805	3.49772	332.397	180.303	298.079
TNP_R5(6)	3.78743	180.425	5.89528	114.342	146.903	157.498	0	1.94264	0	85.4656	2.53947	10.8681	59.6801	64.1622	244.132	3.80492	409.895	174.613	310.018
Mean	6.41509	222.747	13.4931	118.444	246.082	229.636	0.362985	3.3748	0	74.2162	3.86488	11.309	52.5044	59.7441	305.475	5.25063	432.436	283.646	366.64
SD	2.54267	58.6018	7.08862	22.6289	109.743	75.8167	0.579762	1.54052	0	11.1454	0.695858	1.94447	9.89757	9.58844	76.0273	1.60943	75.6387	119.906	76.7798
