# Supplementary material for: Proteomic analysis of differential biological responses and fatty acid metabolism in slow-growing chickens fed dietary tuna oil directly or via glucose transporter-targeted nanoparticles
Source: Poult Sci. 2026 Jan 7;105(3):106405. doi: 10.1016/j.psj.2026.106405 (PMC12819037; doi:10.1016/j.psj.2026.106405)
Supplement: Supplementary file 2 [file mmc2.xlsx]

## Sheet: Log2FC-NCvsPC
								Log10 Precursor Intensity (Normalized)				log2FC
Proteins Informations								NC vs PC		Summarization		NC	NC	NC	NC	NC	PC	PC	PC	PC	PC	PC
Num	#	Protein Name	Accession Number	protein	Gene symbol	Protein (Gene symbol)	Molecular Weight	p-value	Log2 Fold change	NC	PC	NC_1	NC_2	NC_3	NC_4	NC_5	PC_1	PC_2	PC_3	PC_4	PC_5	PC_6
89	36	nascent polypeptide-associated complex subunit alpha isoform X1 [Gallus gallus]	XP_046790161.1	A0A8V0ZWP4	NACA	A0A8V0ZWP4 (NACA)	138 kDa	0.015	-1.04	6.54	6.22	1.47	0	0	0	1.63	1.83	1.91	0.814	3.38	1.65	2.29
188	71	fumarate hydratase, mitochondrial isoform b [Gallus gallus]	NP_001383574.1	Q5ZLD1	FH	Q5ZLD1 (FH)	46 kDa	0.026	1.03	6.53	6.84	0	0.383	-0.341	-0.173	0.726	0.532	0.953	1.53	0.717	0.114	0.644
229	99	lumican precursor [Gallus gallus]	NP_001263286.1	P51890	LUM	P51890 (LUM)	39 kDa	0.0016	1.09	6.81	7.14	-0.963	-0.12	0.102	0	0.087	0.298	0.371	2.09	0.674	0.002	1.03
450	234	guanidinoacetate N-methyltransferase isoform X1 [Gallus gallus]	XP_015155460.2	A0A8V1AH59	GAMT	A0A8V1AH59 (GAMT)	27 kDa	0.014	1.1	5.74	6.07	0	-0.045	0.802	0.392	-0.668	2.21	1.96	2.11	1.46	0.271	1.56
75	30	aspartate aminotransferase, cytoplasmic [Gallus gallus]	NP_990652.1	P00504	GOT1	P00504 (GOT1)	46 kDa	0.014	1.13	7.67	8.01	-0.105	0.033	0	-0.083	0.114	0.944	0.037	0.518	0.563	0.633	0.874
195	74.1	myc box-dependent-interacting protein 1 isoform X34 [Gallus gallus]	XP_040559416.1	Q5ZLU2	BIN1	Q5ZLU2 (BIN1)	51 kDa	0.011	1.13	6.67	7.01	1.28	0.198	0	0	0	2.75	2.28	1.37	2.53	2.01	1.74
272	128	reticulon-4 isoform X8 [Gallus gallus]	XP_015138832.1	Q7T224	RTN4	Q7T224 (RTN4)	22 kDa	0.036	1.13	6.34	6.68	0	0	1.1	1.2	-0.055	1.31	1.21	1.62	1.5	1.14	1.56
50	17.3	myosin light chain 1, skeletal muscle isoform [Gallus gallus]	NP_001038097.2	P02605	MYL1	P02605 (MYL1)	17 kDa	0.017	1.14	8.3	8.64	-0.14	0	0	-0.285	0.262	0.18	0.454	0.719	0.428	0.024	0.174
48	17.1	RecName: Full=Myosin light chain 1, skeletal muscle isoform; AltName: Full=Alkali myosin light chain 1; Short=MLC-1; AltName: Full=Myosin light chain 1f; AltName: Full=Myosin light chain alkali 1; Short=Myosin light chain A1; AltName: Full=Skeletal-muscle myosin L-1 light chain [Gallus gallus]	P02604.3	P02605	MYL1	P02605 (MYL1)	21 kDa	0.021	1.14	8.22	8.56	-0.141	0	0.006	-0.268	0.27	0.191	0.467	0.722	0.427	0.027	0.177
322	157.1.1	S-formylglutathione hydrolase [Gallus gallus]	NP_001264720.1	A0A8V0XAV4	ESD	A0A8V0XAV4 (ESD)	32 kDa	0.025	1.18	6.15	6.5	0.147	0.106	-1.81	-0.291	0	0.95	0.138	1.78	2.4	-0.274	0.538
64	25	fatty acid-binding protein, heart [Gallus gallus]	NP_001026060.2	F1NUQ3	FABP3	F1NUQ3 (FABP3)	15 kDa	0.014	1.23	7.47	7.84	0	-1.27	0.154	0	0.417	1.29	0.498	0.995	0.813	0.928	2.1
39	14.2	heat shock cognate 71 kDa protein [Coturnix japonica]	NP_001310129.1	A0A8C2T7M4	HSPA8	A0A8C2T7M4 (HSPA8)	71 kDa	0.0081	1.25	7.41	7.78	-0.528	1.1	0	0	1.3	2.33	2.07	2	0.712	0.817	1.87
252	112	ubiquitin carboxyl-terminal hydrolase 14 isoform X1 [Gallus gallus]	XP_040521491.1	A0A8V0XIY1	USP14	A0A8V0XIY1 (USP14)	56 kDa	0.0082	1.25	5.54	5.91	0.984	0	0	-1.27	1.71	0.953	1.69	3.28	1.87	0.377	2.93
49	17.2	myosin light chain 1, skeletal muscle isoform isoform X1 [Gallus gallus]	XP_015144626.2	Q9PWQ5	MYL1	Q9PWQ5 (MYL1)	21 kDa	0.019	1.27	8.18	8.56	0.558	-0.095	-0.933	0.152	0	0.83	0.989	1.61	1.28	-0.067	1.27
96	39.2	ubiquitin-60S ribosomal protein L40 [Gallus gallus]	NP_990406.1	O42388	UBA52	O42388 (UBA52)	15 kDa	0.011	1.29	6.25	6.64	-0.944	-0.177	0.429	0	0.878	0.534	0.784	3.06	2.14	0.619	1.17
262	122	dihydrolipoyl dehydrogenase, mitochondrial [Gallus gallus]	NP_001025898.2	Q5ZM32	DLD	Q5ZM32 (DLD)	54 kDa	0.03	1.31	5.43	5.82	0	-0.222	0.213	-0.217	0.254	0.248	0.398	0.785	0.815	0.433	0.483
334	161.1	myomesin-1 isoform X1 [Gallus gallus]	XP_046774509.1	A0A8V0X232	MYOM1	A0A8V0X232 (MYOM1)	177 kDa	0.031	1.33	5.24	5.64	0	-0.503	0.365	-1.03	0.419	1.46	0.656	0.704	1.07	0.039	0.291
187	70	lactoylglutathione lyase isoform X1 [Gallus gallus]	XP_419481.1	A0A1L1RZK1	GLO1	A0A1L1RZK1 (GLO1)	21 kDa	0.016	1.39	6.81	7.23	0	0	0	-6.55	-1.89	-7.84	-7.45	-7.3	-7.26	-6.99	-7.2
241	104.1	aldehyde dehydrogenase, mitochondrial [Gallus gallus]	NP_001376401.1	A0A8V1ABW8	ALDH2	A0A8V1ABW8 (ALDH2)	57 kDa	0.012	1.4	6.13	6.55	-0.213	-0.187	0	0.28	0.389	0.515	0.304	2.4	1.39	0.27	1.25
299	144	translationally-controlled tumor protein homolog [Gallus gallus]	NP_990729.1	P43347	TPT1	P43347 (TPT1)	20 kDa	0.01	1.43	5.55	5.98	0.179	-0.176	0.146	-0.165	0	0.778	0.512	0.935	0.423	0.01	0.45
329	159.1	prolyl endopeptidase [Gallus gallus]	NP_001006410.2	Q5ZMI7	PREP	Q5ZMI7 (PREP)	81 kDa	0.0072	1.49	5.92	6.37	0	-0.193	-1.76	0.118	0.645	0.495	0.538	1.22	0.981	0.362	0.682
142	47	nucleoside diphosphate kinase [Gallus gallus]	NP_990378.1	O57535	NME2	O57535 (NME2)	17 kDa	0.0013	1.55	6.68	7.15	-0.311	-0.436	0.238	0	0.197	0.681	0.339	3.38	1.94	0.171	1.98
157	53.1	puromycin-sensitive aminopeptidase [Gallus gallus]	XP_040547950.1	A0A8V0ZYZ9	NPEPPS	A0A8V0ZYZ9 (NPEPPS)	99 kDa	0.012	1.55	6.4	6.87	-2.26	0.162	-2.18	0	0.098	-0.507	0.893	1.19	0.849	-0.068	0.905
286	135	peptidyl-prolyl cis-trans isomerase D [Gallus gallus]	XP_040526637.1	E1BXG9	PPID	E1BXG9 (PPID)	40 kDa	0.0059	1.58	6.02	6.49	-0.118	-0.312	0	0.151	0.572	0.457	0.328	0.931	0.728	0.252	0.635
91	37.1	glutathione S-transferase 2-like isoform X1 [Gallus gallus]	XP_024999699.3	P20136	GSTM2	P20136 (GSTM2)	30 kDa	0.027	1.6	6.85	7.33	0.324	0	-1.24	-0.427	0.957	0.872	1.01	1.46	1.12	0.595	0.778
212	86	adenosine 5'-monophosphoramidase HINT1 [Gallus gallus]	NP_990020.1	Q9I882	HINT2	Q9I882 (HINT2)	14 kDa	0.004	1.76	6.25	6.78	0	0.418	-0.749	0.548	-0.106	0.828	0.828	2.85	1.65	0.422	1.63
55	18.3	annexin A4 [Gallus gallus]	XP_040545559.1	A0A8V0Z633	ANXA4	A0A8V0Z633 (ANXA4)	36 kDa	0.048	1.78	5.9	6.44	-0.232	0	-0.221	0.259	0.064	0.384	0.061	0.352	0.406	0.102	0.335
340	166	3-mercaptopyruvate sulfurtransferase [Gallus gallus]	NP_001264306.1	A0A8V0YPU2	MPST	A0A8V0YPU2 (MPST)	33 kDa	0.046	1.87	5.52	6.08	0	-0.507	-0.321	0.248	0.133	1.11	0.727	2.98	1.62	-0.14	0.961
264	124	myosin regulatory light chain 11 [Gallus gallus]	NP_001185673.2	P02609	MYLPF	P02609 (MYLPF)	19 kDa	0.046	1.91	5.68	6.26	0	1.55	0	0	2.6	1.89	1.65	3.46	3.8	2.74	4.04
93	38	glycogen debranching enzyme isoform X2 [Gallus gallus]	XP_015146231.2	A0A8V0ZQ64	AGL	A0A8V0ZQ64 (AGL)	174 kDa	0.027	1.92	6.83	7.41	-0.275	0.058	0	-0.072	0.394	0.513	0.406	0.868	0.724	0.293	0.454
198	76	annexin A2 [Gallus gallus]	NP_990682.1	P17785	ANXA2P2	P17785 (ANXA2P2)	39 kDa	0.026	1.93	6.27	6.85	-0.996	1.86	-0.008	0.634	0	0.805	1.64	2.29	1.15	1.56	2.56
341	167	protein AHNAK2 isoform X1 [Gallus gallus]	XP_040528062.1	A0A8V0ZIT5	AHNAK2	A0A8V0ZIT5 (AHNAK2)	754 kDa	0.025	1.99	5.38	5.98	0.07	-0.021	-0.13	0	0.244	0.696	0.188	0.745	0.624	0.2	0.529
199	77	titin isoform X1 [Gallus gallus]	XP_046799681.1	A0A8V0ZUU8	TTN	A0A8V0ZUU8 (TTN)	3941 kDa	0.042	2.01	5.85	6.45	0.272	-0.918	-1.94	0	2.19	1.67	2.18	2.3	3.24	0.834	1.01
177	64	isocitrate dehydrogenase [NADP], mitochondrial [Gallus gallus]	NP_001026770.2	A0A1D5P8I7	IDH2	A0A1D5P8I7 (IDH2)	50 kDa	0.0089	2.02	6.51	7.12	0	-0.13	-0.955	0.055	0.418	1.11	0.827	0.925	0.415	0.081	0.613
197	75	M-protein, striated muscle isoform X1 [Gallus gallus]	XP_046769147.1	Q02173	MYOM2	Q02173 (MYOM2)	164 kDa	0.036	2.05	6.1	6.71	0	0	0	0.319	0.184	0.704	0.475	0.928	1.27	2.49	1.72
327	158	aflatoxin B1 aldehyde reductase member 2 [Gallus gallus]	XP_040545153.1	A0A8V0ZF25	AKR7A2	A0A8V0ZF25 (AKR7A2)	37 kDa	0.0025	2.15	5.16	5.81	-0.773	-0.471	0	0.215	0.834	0.361	0.947	1.55	0.765	0.213	0.977
282	132.1	RecName: Full=Myosin light polypeptide 6; AltName: Full=G2 catalytic; AltName: Full=LC17-GI; AltName: Full=LC17-NM; AltName: Full=Myosin light chain alkali smooth-muscle/non-muscle isoforms [Gallus gallus]	P02607.3	P02607	MYL6	P02607 (MYL6)	17 kDa	0.001	2.28	5.94	6.62	-0.319	0	-0.161	0.312	1.1	0.714	0.993	1.5	1.6	0.729	1.52
339	165	protein disulfide-isomerase A3 precursor [Gallus gallus]	NP_989441.1	Q8JG64	PDIA3	Q8JG64 (PDIA3)	56 kDa	0.0035	2.55	4.86	5.63	0.14	-0.195	-1.16	0	0.857	0.972	0.731	1.02	1.33	0.037	1.01
312	153	succinate--CoA ligase [ADP-forming] subunit beta, mitochondrial [Gallus gallus]	NP_001006271.2	Q5F3B9	SUCLA2	Q5F3B9 (SUCLA2)	50 kDa	0.02	2.85	5.12	5.98	-0.188	0	-0.715	0.277	0.825	0.537	0.738	1.33	1.67	0.519	1.19
259	119	proteasome subunit beta type-3 [Gallus gallus]	XP_015155007.1	E1BYW9	PSMB3	E1BYW9 (PSMB3)	23 kDa	0.0032	2.9	5.47	6.34	-0.498	-0.342	0	0.369	0.842	0.518	0.506	2.21	1.36	0.224	1.56
316	155	unnamed protein product [Gallus gallus]	AAA73168.1	A0A8V0YPY7	MYLK2	A0A8V0YPY7 (MYLK2)	87 kDa	0.0045	2.9	5.27	6.15	-1.76	-0.234	0.348	0	1.27	0.787	1.27	3.46	2.48	1.59	2.44
377	190	gephyrin isoform X11 [Gallus gallus]	XP_015143020.1	A0A3Q3AR23	GPHN	A0A3Q3AR23 (GPHN)	89 kDa	0.026	3.1	4.21	5.14	-0.321	0.538	1.45	-0.252	0	1.78	1.64	0.878	1.41	1.37	0.794
288	136.1	protein ADP-ribosylarginine hydrolase isoform X6 [Gallus gallus]	XP_025001230.1	G1NPR5	ADPRHL2	G1NPR5 (ADPRHL2)	33 kDa	0.014	3.49	5.19	6.24	0	0.193	-0.171	-0.377	0.021	0.186	0.438	0.255	0.805	0.011	0.195
214	87.1	troponin C [Gallus gallus]	AAA49097.1	P02588	TNNC2	P02588 (TNNC2)	18 kDa	0.041	5.73	5.22	6.94	-0.076	-0.103	0	0.066	0.2	0.667	0.429	0.517	0.486	0.135	0.148
416	211.1	calreticulin [Gallus gallus]	XP_040549017.1	A0A8V0X980	CALR3	A0A8V0X980 (CALR3)	48 kDa	0.0056	7.28	3.9	6.1	0.071	0	-1.09	-0.7	0.281	1.25	1.36	1.95	0.928	0.93	0.492
164	56.1	LIM domain-binding protein 3 isoform X1 [Gallus gallus]	XP_046775952.1	A0A8V0Y9D0	LDB3	A0A8V0Y9D0 (LDB3)	74 kDa	0.034	0.225	6.84	6.9	0	-1.39	-2.93	1.38	2.06	2	1.37	2.09	3.27	1.13	2.22
17	5.3	alpha-enolase [Gallus gallus]	NP_990451.2	P51913	ENO1	P51913 (ENO1)	47 kDa	0.029	0.304	8.49	8.58	-0.187	0.579	-1.26	0	0.374	1.18	0.229	0.995	1.77	1.16	1.1
16	5.2	alpha-enolase isoform X3 [Gallus gallus]	XP_046787115.1	P51913	ENO1	P51913 (ENO1)	47 kDa	0.029	0.309	8.49	8.58	1.41	0	0.023	0	-1.72	2.95	1.04	1.11	3.32	0.266	1.56
8	3.2	fructose-bisphosphate aldolase A [Gallus gallus]	XP_040512781.1	R4GM10	ALDOC	R4GM10 (ALDOC)	21 kDa	0.021	0.344	9.19	9.29	-0.344	0.044	-1.02	0	1.42	1.02	0.83	2.02	1.96	0.719	1.26
13	4.2	pyruvate kinase PKM isoform X3 [Gallus gallus]	XP_015134281.1	F1NW43	PKLR	F1NW43 (PKLR)	58 kDa	0.018	0.366	9.24	9.35	-0.264	0.198	-0.963	0	1.43	1.14	0.672	2.31	2.03	0.823	1.4
12	4.1	pyruvate kinase PKM isoform X1 [Gallus gallus]	XP_015134282.1	P00548	PKLR	P00548 (PKLR)	60 kDa	0.018	0.377	9.26	9.37	0	0	0	0.65	1.85	2.05	1.47	2.06	2.82	0.414	1.77
400	202	thimet oligopeptidase [Gallus gallus]	XP_040548722.1	A0A8V1A9D7	THOP1	A0A8V1A9D7 (THOP1)	78 kDa	0.017	0.393	5.41	5.53	-0.553	0	-0.757	0.346	0.276	-0.549	-1.25	-1.43	-0.838	-1.52	-0.433
19	6	phosphoglucomutase 1 [Gallus gallus]	AAQ10887.1	F1NN63	PGM1	F1NN63 (PGM1)	67 kDa	0.0024	0.454	8.73	8.87	0	-0.089	0.494	-0.197	0.01	0.552	0.927	0.498	0.861	0.066	0.538
359	179	NSFL1 cofactor p47 isoform X1 [Gallus gallus]	XP_015151879.2	Q5ZK10	NSFL1C	Q5ZK10 (NSFL1C)	43 kDa	0.041	0.455	5.69	5.82	-0.465	0.132	0	0	0.209	0.029	0.742	0.797	0.801	0.084	0.167
15	5.1	beta-enolase [Gallus gallus]	NP_990450.1	P07322	ENO3	P07322 (ENO3)	47 kDa	0.0042	0.458	9.09	9.23	-0.636	0.562	-0.067	0.292	0	1.4	1.72	1.7	2.1	1.02	0.616
30	9.1	L-lactate dehydrogenase A chain [Gallus gallus]	NP_990615.2	P00340	LDHA	P00340 (LDHA)	37 kDa	0.0066	0.458	8.98	9.12	-0.622	-0.04	0	0.162	0.993	0.602	0.33	1.27	0.765	0.756	1.42
414	210	copper transport protein ATOX1 [Gallus gallus]	NP_001264641.1	A0A8V0YNQ4	ATOX1	A0A8V0YNQ4 (ATOX1)	8 kDa	0.0097	0.481	5.51	5.66	0.667	-1.34	0	-0.075	1.39	1.54	1.46	1.78	2.09	1.41	1.62
34	11	glucose-6-phosphate isomerase [Gallus gallus]	NP_001006128.2	A0A1L1RQ91	GPI	A0A1L1RQ91 (GPI)	62 kDa	0.0043	0.483	8.81	8.95	-0.584	0	0.325	-0.261	0.862	0.652	0.656	1.56	1.46	0.429	1.29
35	12	phosphoglycerate mutase 1 [Gallus gallus]	NP_001026727.1	Q5ZLN1	PGAM1	Q5ZLN1 (PGAM1)	29 kDa	0.0059	0.5	8.87	9.02	-0.279	0.262	0	-0.253	0.377	0.945	0.982	0.916	1.1	0.118	1.29
24	8.1	sarcoplasmic/endoplasmic reticulum calcium ATPase 1 [Gallus gallus]	NP_990850.1	P13585	ATP2A2	P13585 (ATP2A2)	109 kDa	0.033	0.508	8.66	8.82	-0.19	0.026	0.223	-0.252	0	0.563	0.379	0.833	0.413	0.186	0.494
162	55	60 kDa heat shock protein, mitochondrial precursor [Gallus gallus]	NP_001012934.1	Q5ZL72	HSPD1	Q5ZL72 (HSPD1)	61 kDa	0.039	0.523	6.77	6.93	-0.309	-0.227	0.193	0	0.198	0.581	-0.08	0.608	0.563	0.254	0.652
389	195	NEDD8 [Gallus gallus]	NP_001378861.1	A0A1D5PRI6	NEDD8	A0A1D5PRI6 (NEDD8)	9 kDa	0.014	0.545	5.6	5.77	-0.267	0.16	-0.101	0.019	0	0.201	0.058	0.47	0.726	0.53	0.557
84	32.1	elongation factor 1-alpha 2 [Gallus gallus]	NP_001027570.3	F1N9H4	EEF1A2	F1N9H4 (EEF1A2)	50 kDa	0.021	0.546	7.63	7.8	0.014	0	0	-0.454	0.435	1.32	0.684	0.209	0.718	0.245	0.691
21	7.1	phosphoglycerate kinase [Gallus gallus]	NP_990316.3	A0A8V0YFE1	PGK2	A0A8V0YFE1 (PGK2)	45 kDa	0.019	0.572	8.94	9.12	0.63	-0.156	0	0	1.34	1.16	1.33	2.1	1.64	1.19	1.67
26	8.2.1	RecName: Full=Sarcoplasmic/endoplasmic reticulum calcium ATPase 2; Short=SERCA2; Short=SR Ca(2+)-ATPase 2; AltName: Full=Calcium pump 2; AltName: Full=Calcium-transporting ATPase sarcoplasmic reticulum type, slow twitch skeletal muscle isoform; AltName: Full=Endoplasmic reticulum class 1/2 Ca(2+) ATPase [Gallus gallus]	Q03669.2	Q03669	ATP2A2	Q03669 (ATP2A2)	115 kDa	0.024	0.575	8.34	8.52	-0.18	0.601	-0.296	0	3.07	2.74	3.15	2.76	3.04	3.01	2.78
3	2.1	glyceraldehyde-3-phosphate dehydrogenase [Gallus gallus]	NP_989636.1	P00356	GAPDH	P00356 (GAPDH)	36 kDa	0.0046	0.577	9.63	9.8	-0.023	0	0	-0.08	0	-1.27	-0.152	-0.442	-0.738	-1	-1.22
36	13	adenylate kinase isoenzyme 1 isoform X1 [Gallus gallus]	XP_015134822.1	A0A8V1AJ72	AK1	A0A8V1AJ72 (AK1)	28 kDa	0.003	0.598	8.42	8.6	3.28	-0.262	-0.709	3.04	0	4.25	3.11	3.58	2.77	3.41	4.28
141	46	rab GDP dissociation inhibitor beta [Gallus gallus]	NP_990335.2	O93382	GDI1	O93382 (GDI1)	51 kDa	0.019	0.6	7.17	7.35	0	-1.7	0.004	0	2.76	3.85	1.73	1.95	1.41	2.03	3.53
1	1	creatine kinase M-type [Gallus gallus]	NP_990838.1	P00565	CKM	P00565 (CKM)	43 kDa	0.039	0.61	9.91	10.1	0	0	-0.392	0	-0.113	-1.98	-1.1	-2.55	-3.42	-2.56	-3.44
174	61	sarcalumenin isoform X1 [Gallus gallus]	XP_046783251.1	A0A8V0YP27	SRL	A0A8V0YP27 (SRL)	87 kDa	0.037	0.618	6.81	6.99	-0.099	-0.289	0.443	0	1.56	0.986	1.16	2.7	1.47	1.62	1.66
355	177	thioredoxin-like protein 1 isoform X4 [Coturnix japonica]	XP_015742718.1	A0A182C5V6	TXN	A0A182C5V6 (TXN)	32 kDa	0.015	0.622	5.26	5.45	-0.49	-0.158	0	0.161	0.179	0.294	0.191	0.617	0.694	0.074	0.46
220	92	4-trimethylaminobutyraldehyde dehydrogenase [Gallus gallus]	XP_040533917.1	A0A8V0Y9P9	ALDH9A1	A0A8V0Y9P9 (ALDH9A1)	56 kDa	0.048	0.68	6.06	6.26	-0.476	-0.161	0	0.162	0.169	0.283	0.188	0.612	0.697	0.079	0.45
218	90	betaine--homocysteine S-methyltransferase 1 [Gallus gallus]	XP_046792434.1	A0A8V0YI54	BHMT2	A0A8V0YI54 (BHMT2)	45 kDa	0.033	0.68	6.91	7.12	-0.594	0	-0.959	0.407	0.234	0.279	0.345	1.27	0.599	0.601	0.642
350	175.1	programmed cell death 6-interacting protein [Gallus gallus]	NP_001026164.1	Q5ZJ70	PDCD6	Q5ZJ70 (PDCD6)	97 kDa	0.019	0.688	6.11	6.32	-0.391	0.124	-1.03	0	1.35	1	0.636	2.18	1.94	0.695	1.27
224	96	GTP-binding nuclear protein Ran [Gallus gallus]	NP_990589.1	P42558	RAN	P42558 (RAN)	24 kDa	0.016	0.72	6.41	6.63	0	-2.11	0.542	0.91	-1.45	1.72	2.22	3.21	3.02	1.84	2.35
146	49.2	alpha-globin-D [Gallus gallus]	AAA48584.1	P02001	HBAD	P02001 (HBAD)	16 kDa	0.048	0.744	6.96	7.19	-0.845	0.064	-0.535	0.706	0	0.635	0.388	0.28	1.01	0.891	0.515
231	101	peptidyl-prolyl cis-trans isomerase A [Gallus gallus]	NP_001159798.1	A0A8V0Z0N7	PPIA	A0A8V0Z0N7 (PPIA)	18 kDa	0.032	0.76	7	7.23	-0.71	0	-0.317	1.07	0.627	0.876	0.433	0.487	1.75	1.39	1.67
95	39.1	ubiquitin-40S ribosomal protein S27a [Gallus gallus]	NP_001274134.1	P79781	RPS27A	P79781 (RPS27A)	18 kDa	0.007	0.812	7.49	7.73	-3.19	0.067	0.112	-1.06	0	0.549	-0.08	0.586	1.1	0.65	1.18
261	121	superoxide dismutase [Mn], mitochondrial precursor [Gallus gallus]	NP_989542.2	A0A8V0XLB9	SOD1	A0A8V0XLB9 (SOD1)	25 kDa	0.029	0.821	6.28	6.53	-0.802	0	-0.544	0.673	0.043	0.613	0.412	0.243	1.08	0.604	0.339
309	150	heat shock 70 kDa protein 4 [Gallus gallus]	XP_040539066.1	Q7SX63	HSPA4	Q7SX63 (HSPA4)	94 kDa	0.032	0.856	5.87	6.13	-1.05	0.819	0	0	0.862	1.75	1.57	0.566	0.844	1.45	0.914
239	103	dihydropyrimidinase-related protein 2 [Gallus gallus]	NP_989825.1	Q71SG2	DPYSL2	Q71SG2 (DPYSL2)	73 kDa	0.045	0.871	5.98	6.24	-0.115	0	2.67	0.883	-0.384	4.21	1.65	3.16	2.54	1.06	4.51
289	136.2	protein ADP-ribosylarginine hydrolase isoform X5 [Gallus gallus]	XP_040510894.1	G1NPR5	ADPRHL2	G1NPR5 (ADPRHL2)	36 kDa	0.011	0.871	6.08	6.34	-0.558	0	0.309	-0.189	0.546	0.662	0.674	2.35	1.54	0.097	0.969
170	59	citrate synthase, mitochondrial isoform X1 [Gallus gallus]	XP_015155773.1	A0A8V0ZVS5	CS	A0A8V0ZVS5 (CS)	57 kDa	0.035	0.881	6.93	7.19	0	0	0.162	-0.293	0.035	0.148	0.248	1.13	0.826	0.462	0.324
337	163	ubiquitin-like modifier-activating enzyme 1 isoform X1, partial [Gallus gallus]	XP_040513251.1	Q6IVA4	UBA5	Q6IVA4 (UBA5)	36 kDa	0.0099	0.936	5.58	5.86	0	0.236	-1.14	0	0.138	0.57	0.674	0.823	0.426	0.206	0.676
88	35	elongation factor 2 [Gallus gallus]	NP_990699.2	Q90705	EEF2	Q90705 (EEF2)	95 kDa	0.017	0.94	7.39	7.68	-0.328	0	-0.757	1.76	1.29	1.81	2.58	2.2	2.6	1.12	0.401
338	164	isocitrate dehydrogenase [NAD] subunit alpha, mitochondrial isoform X1 [Gallus gallus]	XP_015134372.1	A0A8V0ZRW5	IDH3A	A0A8V0ZRW5 (IDH3A)	39 kDa	0.039	0.941	6.24	6.52	0	0.743	-0.084	-0.979	0.302	1.35	1.46	2.93	1.4	3.16	0.321
302	145.1.1	aminoacylase-1 isoform X1 [Gallus gallus]	XP_046782541.1	A0A8V1AEU7	ACY1	A0A8V1AEU7 (ACY1)	50 kDa	0.0089	0.962	5.71	6	3.66	0	0	0	4.96	4.49	2.25	5.69	5.78	5.93	6.3
38	14.1	heat shock protein Hsp70 [Gallus gallus]	AAN18280.1	Q7SX63	HSPA4	Q7SX63 (HSPA4)	70 kDa	0.014	0.964	7.44	7.73	-0.132	0.686	-0.848	0	1.04	1.91	1.8	1.06	1.01	0.893	1.44
155	52	peroxiredoxin-6 [Gallus gallus]	NP_001034418.2	Q5ZJF4	PRDX6	Q5ZJF4 (PRDX6)	25 kDa	0.0031	0.964	7.02	7.31	0.06	0	-0.452	-0.088	0.348	0.084	0.811	0.814	0.983	0.406	1.12
175	62	peroxiredoxin-1 [Gallus gallus]	NP_001258861.1	P0CB50	PRDX1	P0CB50 (PRDX1)	22 kDa	0.015	0.971	6.62	6.91	0	-0.225	0.18	-0.599	0.144	0.07	1.24	1.39	1.48	0.12	1.35
70	28	ATP synthase subunit alpha, mitochondrial [Gallus gallus]	NP_989617.3	A0A1D5PN54	ATP5A1Z	A0A1D5PN54 (ATP5A1Z)	60 kDa	0.032	0.975	7.24	7.54	-1.02	0	-1.32	0.265	0.857	1.36	1.02	0.85	1.3	0.781	0.751
69	27	heat shock protein HSP 90-alpha [Gallus gallus]	NP_001103255.1	P11501	HSP90AA1	P11501 (HSP90AA1)	84 kDa	0.029	0.992	7.18	7.48	-1.79	1.94	0	0	0.549	3.01	2.99	2.79	2.94	1.4	2.86

## Sheet: Log2FC-NCvsTNP
								Log10 Precursor Intensity (Normalized)				log2FC
Proteins Informations								NC vs TNP		Summarization		NC	NC	NC	NC	NC	TNP	TNP	TNP	TNP	TNP	TNP
Num	#	Protein Name	Accession Number	ID_ViSEAGO	Gene symbol	Gene symbol	Molecular Weight	p-value	Log2 Fold change	NC	TNP	NC_1	NC_2	NC_3	NC_4	NC_5	TNP_1	TNP_2	TNP_3	TNP_4	TNP_5	TNP_6
32	13.1	heat shock protein Hsp70 [Gallus gallus]	AAN18280.1	Q7SX63	HSPA4	Q7SX63 (HSPA4)	70 kDa	0.008	1.03	7.43	7.74	-0.548	1.03	-1.44	0	2.15	1.33	2.59	1.58	2.45	1.83	1.83
168	71.1	myc box-dependent-interacting protein 1 isoform X34 [Gallus gallus]	XP_040559416.1	Q5ZLU2	BIN1	Q5ZLU2 (BIN1)	51 kDa	0.0094	1.07	6.66	6.99	0	-0.411	-1.53	0.612	1.24	0.428	2.14	0.756	1.96	1.67	1.2
279	150	NSFL1 cofactor p47 isoform X1 [Gallus gallus]	XP_015151879.2	Q5ZK10	NSFL1C	Q5ZK10 (NSFL1C)	43 kDa	0.0079	1.11	5.69	6.02	0	0.381	-0.309	-0.167	0.691	0.55	0.827	0.68	0.547	1.61	1.75
184	82	LOW QUALITY PROTEIN: stress-induced-phosphoprotein 1 isoform X1 [Gallus gallus]	XP_040511080.1	A0A8V0X5G6	STIP1	A0A8V0X5G6 (STIP1)	62 kDa	0.035	1.13	5.94	6.28	-0.954	-0.135	0.12	0	0.081	0.766	0.89	0.154	0.672	0.518	0.607
319	173	T-complex protein 1 subunit alpha [Gallus gallus]	NP_001006405.1	Q5ZMG9	TCP1	Q5ZMG9 (TCP1)	60 kDa	0.031	1.14	5.82	6.16	-1.68	0	-0.82	0.23	0.164	0.622	0.207	0.721	0.244	1.03	1.09
342	188.1	SH3 domain-binding glutamic acid-rich protein isoform X3 [Gallus gallus]	XP_040508134.1	A0A1L1RWM3	SH3BGRL3	A0A1L1RWM3 (SH3BGRL3)	17 kDa	0.045	1.17	5.75	6.1	-0.116	0.018	0	-0.102	0.096	-0.135	0.195	0.636	0.346	0.723	0.806
70	26	fatty acid-binding protein, heart [Gallus gallus]	NP_001026060.2	F1NUQ3	FABP3	F1NUQ3 (FABP3)	15 kDa	0.00085	1.18	7.46	7.81	0	0	0	0.525	1.35	1.54	2.63	2.01	0.993	2.23	0.668
289	158	isocitrate dehydrogenase [NAD] subunit alpha, mitochondrial isoform X1 [Gallus gallus]	XP_015134372.1	A0A8V0ZRW5	IDH3A	A0A8V0ZRW5 (IDH3A)	39 kDa	0.0029	1.18	6.23	6.59	0	-1.27	0.178	0	0.394	-0.443	1.86	1.62	0.589	0.696	1.11
95	36.1	glutathione S-transferase 2-like isoform X1 [Gallus gallus]	XP_024999699.3	P20136	GSTM2	P20136 (GSTM2)	30 kDa	0.04	1.19	6.85	7.21	-0.562	1.08	0	0	1.26	2.13	2.08	2.03	1.59	0.51	1.66
140	57	UTP--glucose-1-phosphate uridylyltransferase [Gallus gallus]	NP_989442.2	Q5ZKW4	UGP2	Q5ZKW4 (UGP2)	57 kDa	0.009	1.22	6.39	6.76	-0.382	0	-0.785	0.106	1.78	1.12	1.83	1.46	2.84	1.33	1.67
165	70.1	fumarate hydratase, mitochondrial isoform a [Gallus gallus]	NP_001006382.1	Q5ZLD1	FH	Q5ZLD1 (FH)	54 kDa	0.0015	1.24	6.52	6.89	0.555	-0.097	-0.925	0.157	0	0.923	0.985	0.695	0.762	1.17	1.34
62	22	ATP synthase subunit beta, mitochondrial precursor [Gallus gallus]	NP_001026562.2	Q5ZLC5	ATP5B	Q5ZLC5 (ATP5B)	57 kDa	< 0,0001	1.28	7.52	7.91	-0.282	0.098	0	0.142	-0.14	0.929	0.699	0.86	0.636	0.343	0.537
78	29.2.1	heat shock cognate protein HSP 90-beta [Gallus gallus]	NP_001384246.1	Q04619	HSP90AB1	Q04619 (HSP90AB1)	83 kDa	0.029	1.28	6.52	6.9	-0.949	-0.183	0.432	0	0.869	1.91	1.76	1.9	1.55	1.04	1.43
33	13.2	heat shock cognate 71 kDa protein [Coturnix japonica]	NP_001310129.1	A0A8C2T7M4	HSPA8	A0A8C2T7M4 (HSPA8)	71 kDa	0.0099	1.3	7.4	7.79	-0.607	-0.064	0	0.127	0.591	1.35	1.33	1.42	1.15	1.04	1.24
400	218	guanidinoacetate N-methyltransferase isoform X1 [Gallus gallus]	XP_015155460.2	A0A8V1AH59	GAMT	A0A8V1AH59 (GAMT)	27 kDa	0.044	1.33	5.75	6.15	0	-0.223	0.229	-0.211	0.239	0	0.544	0.495	0.9	0.517	0.637
249	130	peptidyl-prolyl cis-trans isomerase D [Gallus gallus]	XP_040526637.1	E1BXG9	PPID	E1BXG9 (PPID)	40 kDa	0.013	1.35	6.02	6.43	0	0	0.167	-0.484	0.556	0.302	1.09	0.993	2.09	0.137	0.7
105	40.2.1	14-3-3 protein gamma [Gallus gallus]	NP_001026648.2	Q5F3W6	YWHAG	Q5F3W6 (YWHAG)	28 kDa	0.027	1.44	6.27	6.7	-0.227	-0.204	0	0.268	0.376	0.959	0.729	0.837	0.399	1.11	0.863
133	53.1	puromycin-sensitive aminopeptidase [Gallus gallus]	XP_040547950.1	A0A8V0ZYZ9	NPEPPS	A0A8V0ZYZ9 (NPEPPS)	99 kDa	0.02	1.53	6.4	6.86	-2.26	0.154	-2.14	0	0.063	-0.522	0.536	0.817	1	0.194	0.705
280	151	apolipoprotein A-I [Gallus gallus]	AAA48597.1	P08250	APOA1	P08250 (APOA1)	31 kDa	0.01	1.57	5.72	6.19	-0.137	-0.329	0	0.145	0.57	0.239	0.844	0.99	1.2	0.204	0.679
163	69	isocitrate dehydrogenase [NADP], mitochondrial [Gallus gallus]	NP_001026770.2	A0A1D5P8I7	IDH2	A0A1D5P8I7 (IDH2)	50 kDa	0.013	1.59	6.5	6.98	0.338	0	-1.23	-0.413	0.965	0.965	1.17	0.866	1.14	0.434	0.586
98	38	glycogen debranching enzyme isoform X2 [Gallus gallus]	XP_015146231.2	A0A8V0ZQ64	AGL	A0A8V0ZQ64 (AGL)	174 kDa	0.03	1.6	6.83	7.31	-0.242	0	-2.5	0.025	2.14	0.873	2.13	1.35	2.61	1.94	2.19
245	126	hypothetical protein RCJMB04_3f8 [Gallus gallus]	CAG31211.1	Q5ZM32	DLD	Q5ZM32 (DLD)	54 kDa	0.012	1.62	5.45	5.93	0	0.421	-0.739	0.556	-0.106	1.3	1.28	1.43	0.876	0.928	1.07
170	72	succinyl-CoA:3-ketoacid coenzyme A transferase 1, mitochondrial [Gallus gallus]	NP_001006578.2	Q5F3M8	OXCT1	Q5F3M8 (OXCT1)	56 kDa	0.04	1.62	6.39	6.88	-0.465	0	0.983	0.3	-0.039	1.01	1.58	1.52	1.94	1.72	1.76
46	17.2	myosin light chain 1, skeletal muscle isoform [Gallus gallus]	NP_001038097.2	P02605	MYL1	P02605 (MYL1)	17 kDa	0.0034	1.63	8.3	8.79	0	-0.482	-0.305	0.266	0.125	0.351	1.01	1.6	1.58	0.681	1.46
72	27.1	ATP synthase subunit alpha, mitochondrial [Gallus gallus]	NP_989617.3	Q8UVX3	ATP5A1Z	Q8UVX3 (ATP5A1Z)	60 kDa	0.00075	1.65	7.24	7.74	-0.292	0.049	0	-0.096	0.402	0.378	0.604	0.828	1.09	0.297	0.409
9	3.3	fructose-bisphosphate aldolase C [Gallus gallus]	NP_001193425.1	R4GM10	ALDOC	R4GM10 (ALDOC)	39 kDa	0.00038	1.65	8.16	8.66	-0.998	1.85	0	0.628	-0.004	1.11	1.27	2.42	2.25	1.04	1.04
41	15.4	myosin-1B [Gallus gallus]	XP_040505903.1	P02565	MYH1D	P02565 (MYH1D)	224 kDa	0.04	1.67	6.94	7.44	0.041	-0.036	-0.147	0	0.231	0.076	0.278	0.339	0.592	0.4	0.259
67	25.1.1	glycogen phosphorylase, brain form [Gallus gallus]	NP_001026205.2	Q5ZME4	PYGB	Q5ZME4 (PYGB)	97 kDa	0.016	1.7	7.76	8.27	0.267	-0.905	-1.89	0	2.18	1.42	2.55	0.874	3.11	1.07	1.78
42	15.5	myosin-7 [Gallus gallus]	XP_040551122.1	A0A8V0X864	MYO7L2	A0A8V0X864 (MYO7L2)	223 kDa	0.034	1.71	6.67	7.18	0	-0.546	-0.812	0.426	1.9	1.39	2.22	0.744	2.26	1.58	1.81
331	183	alpha-aminoadipic semialdehyde dehydrogenase isoform X1 [Gallus gallus]	XP_046792132.1	A0A8V0X9K8	AASDHPPT	A0A8V0X9K8 (AASDHPPT)	58 kDa	0.025	1.77	5.4	5.93	0	0	0	0.302	0.168	0.396	2.4	2.71	1.79	-0.343	0.875
47	17.3	myosin light chain 1, skeletal muscle isoform isoform X1 [Gallus gallus]	XP_015144626.2	Q9PWQ5	MYL1	Q9PWQ5 (MYL1)	21 kDa	0.0027	1.77	8.18	8.71	-0.328	0	-0.156	0.309	1.08	0.303	1.1	1.5	1.32	1.28	1.58
40	15.3	myosin, heavy chain 1E, skeletal muscle [Gallus gallus]	NP_001384338.1	P13538	MYH1E	P13538 (MYH1E)	223 kDa	0.017	1.78	7	7.54	-0.588	0.281	-1.08	0	1.36	0.399	0.629	1.37	1.19	1.52	1.67
102	40.1.1	14-3-3 protein epsilon [Gallus gallus]	NP_001006219.1	Q5ZMT0	YWHAE	Q5ZMT0 (YWHAE)	29 kDa	0.02	1.83	6.24	6.79	-0.186	0	-0.703	0.275	0.82	0.32	1.07	1.33	0.987	0.956	1.3
178	78	annexin A2 [Gallus gallus]	NP_990682.1	P17785	ANXA2P2	P17785 (ANXA2P2)	39 kDa	0.018	1.84	6.28	6.83	0.079	0.06	-1.99	-0.316	0	0.682	0.64	-0.082	0.76	1.72	1.8
69	25.2	hypothetical protein RCJMB04_21l24 [Gallus gallus]	CAG32278.1	A0A8V0ZAK2	PYGB	A0A8V0ZAK2 (PYGB)	99 kDa	0.013	1.96	7.6	8.19	0	-0.288	-0.714	0.567	2.09	1.64	2.47	0.912	2.47	1.88	2.03
317	171	proteasome subunit beta type-1 [Gallus gallus]	NP_001007906.1	Q6JLB2	PSMB1	Q6JLB2 (PSMB1)	26 kDa	0.0021	1.99	5.82	6.42	-0.328	-0.452	0.247	0	0.132	1.09	1.67	2.03	2.17	-0.485	1.58
39	15.2	fast myosin heavy chain HCIII [Gallus gallus]	AAM88910.1	Q8AY28	MYH1A	Q8AY28 (MYH1A)	223 kDa	0.024	2.03	7.12	7.73	-0.51	-0.355	0	0.356	0.818	0.726	1.57	0.94	1.41	0.865	1.52
38	15.1	myosin, heavy chain 1F, skeletal muscle (similar to human myosin, heavy chain 1, skeletal muscle, adult) [Gallus gallus]	NP_001305944.2	A0A8V1AIX7	MYH1F	A0A8V1AIX7 (MYH1F)	223 kDa	0.02	2.18	7.17	7.83	-1.71	-0.226	0.357	0	1.27	1.4	1.09	0.646	1.78	2.22	2.38
398	216	long-chain specific acyl-CoA dehydrogenase, mitochondrial [Gallus gallus]	NP_001006511.1	Q5ZJ93	ACADL	Q5ZJ93 (ACADL)	48 kDa	0.011	2.44	5.32	6.05	0	0.186	-0.155	-0.372	0.026	-0.062	0.419	0.231	0.553	0.051	0.339
180	80	transitional endoplasmic reticulum ATPase isoform X2 [Meleagris gallopavo]	XP_010723528.1	G1MUF5	VCP	G1MUF5 (VCP)	89 kDa	0.0097	2.59	5.86	6.64	0	0	0	-0.802	-0.232	-3.35	-1.54	-3.48	-3.42	-1.16	-1.47
271	144	translationally-controlled tumor protein homolog [Gallus gallus]	NP_990729.1	P43347	TPT1	P43347 (TPT1)	20 kDa	0.021	2.62	5.55	6.34	0.182	-0.396	-1.57	0	0.999	-0.144	1.12	1.13	0.955	1.3	1.64
241	122	proteasome subunit beta type-3 [Gallus gallus]	XP_015155007.1	E1BYW9	PSMB3	E1BYW9 (PSMB3)	23 kDa	0.0037	2.81	5.48	6.33	0	0.208	-1.1	0	0.119	-0.39	0.745	0.477	0.545	0.437	0.814
226	112.1	protein AHNAK2 isoform X1 [Gallus gallus]	XP_040557262.1	A0A8V0ZIT5	AHNAK2	A0A8V0ZIT5 (AHNAK2)	754 kDa	0.0018	4.1	5.39	6.63	0.065	0	-1.1	-0.7	0.283	0.719	0.695	1.8	1.4	-0.278	0.766
175	75	troponin C [Gallus gallus]	AAA49097.1	P02588	TNNC2	P02588 (TNNC2)	18 kDa	0.017	5.69	5.24	6.95	0	0.178	-1.05	-0.135	0.391	0.804	0.781	1.13	0.457	0.748	0.411
142	58.1	LIM domain-binding protein 3 isoform X3 [Gallus gallus]	XP_046775955.1	A0A8V0Y9D0	LDB3	A0A8V0Y9D0 (LDB3)	63 kDa	0.042	0.285	6.83	6.91	-0.199	0.562	-1.24	0	0.364	0.407	0.733	1.2	1.79	0.952	1.65
3	2.1	glyceraldehyde-3-phosphate dehydrogenase [Gallus gallus]	NP_989636.1	P00356	GAPDH	P00356 (GAPDH)	36 kDa	0.011	0.308	9.64	9.73	-0.365	0.017	-1.03	0	1.43	0.955	1.63	1.63	2.05	1.45	1.86
13	4.2	pyruvate kinase PKM isoform X3 [Gallus gallus]	XP_015134281.1	F1NW43	PKLR	F1NW43 (PKLR)	58 kDa	0.037	0.32	9.24	9.33	-0.284	0.173	-0.969	0	1.44	0.99	1.79	1.75	2.09	1.59	2.06
12	4.1	pyruvate kinase PKM isoform X1 [Gallus gallus]	XP_015134282.1	P00548	PKLR	P00548 (PKLR)	60 kDa	0.035	0.331	9.26	9.35	-0.417	0.216	-0.952	0	1.93	0.754	1.75	1.27	2.23	1.81	1.87
21	7.1	phosphoglycerate kinase [Gallus gallus]	NP_990316.3	A0A8V0YFE1	PGK2	A0A8V0YFE1 (PGK2)	45 kDa	0.021	0.401	8.94	9.06	-0.144	0	-2.97	0.018	2.24	1.13	2.29	1.65	2.91	2.06	2.45
36	14	adenylate kinase isoenzyme 1 isoform X1 [Gallus gallus]	XP_015134822.1	A0A8V1AJ72	AK1	A0A8V1AJ72 (AK1)	28 kDa	0.025	0.491	8.41	8.56	-0.366	0	-2.66	0.047	1.89	0.579	1.7	1.01	2.28	1.64	1.7
354	197	secernin-3 [Gallus gallus]	NP_001244270.2	A0A8V0ZRJ5	SCRN3	A0A8V0ZRJ5 (SCRN3)	47 kDa	0.048	0.506	6.17	6.32	-0.493	0.052	-1.91	0	2.07	0.559	1.66	1.18	2.09	1.86	1.76
28	10	glucose-6-phosphate isomerase [Gallus gallus]	NP_001006128.2	A0A1L1RQ91	GPI	A0A1L1RQ91 (GPI)	62 kDa	0.0077	0.507	8.81	8.96	-0.461	0.126	0	0	0.212	0.063	1.54	1.73	0.674	0.947	1.26
315	169	LOW QUALITY PROTEIN: thioredoxin-like protein 1 [Meleagris gallopavo]	XP_010723427.1	G1MR08	TXNL1	G1MR08 (TXNL1)	32 kDa	0.05	0.511	5.28	5.44	0.228	0	0	0	0.842	0.655	1.46	0.861	1.01	0.537	0.368
15	5.1	beta-enolase [Gallus gallus]	NP_990450.1	P07322	ENO3	P07322 (ENO3)	47 kDa	0.011	0.53	9.09	9.25	0.627	-1.35	0	-0.087	1.34	1.01	1.39	2.06	1.87	1.32	1.21
22	7.2	RecName: Full=Phosphoglycerate kinase [Gallus gallus]	P51903.2	P51903	PGK	P51903 (PGK)	45 kDa	0.018	0.57	8.81	8.98	-0.571	0	0.357	-0.243	0.85	0.689	1.32	0.604	0.581	0.75	1
219	110	dihydropyrimidinase-related protein 2 [Gallus gallus]	NP_989825.1	Q71SG2	DPYSL2	Q71SG2 (DPYSL2)	73 kDa	0.047	0.621	5.98	6.17	-0.297	0.256	0	-0.254	0.372	0.274	0.842	0.676	0.016	0.714	0.807
136	55	60 kDa heat shock protein, mitochondrial precursor [Gallus gallus]	NP_001012934.1	Q5ZL72	HSPD1	Q5ZL72 (HSPD1)	61 kDa	0.0053	0.64	6.77	6.96	-0.319	-0.235	0.196	0	0.176	-0.039	0.263	0.472	0.509	0.33	0.552
113	42.1.1	ubiquitin-40S ribosomal protein S27a [Gallus gallus]	NP_001274134.1	P79781	RPS27A	P79781 (RPS27A)	18 kDa	0.0049	0.65	7.48	7.68	0	0.582	-0.252	-0.551	0.945	0.923	0.616	1.14	0.918	0.544	0.638
74	28	aspartate aminotransferase, mitochondrial isoform X3 [Gallus gallus]	XP_046781333.1	P00508	GOT2	P00508 (GOT2)	44 kDa	0.00023	0.667	7.59	7.79	-0.267	0.323	-0.748	0	0.894	2.16	0.371	2	1.77	1.97	2.36
131	52	aconitase precursor [Gallus gallus]	AAN63562.1	Q5ZMW1	ACO2	Q5ZMW1 (ACO2)	86 kDa	0.018	0.671	6.69	6.89	-0.204	0.563	-0.286	0	2.98	2.97	2.62	3.12	2.8	2.83	2.45
135	54	peroxiredoxin-6 [Gallus gallus]	NP_001034418.2	Q5ZJF4	PRDX6	Q5ZJF4 (PRDX6)	25 kDa	0.021	0.695	7.01	7.22	0	0	0	-0.307	-0.089	-0.596	-0.0409	-1.15	-0.883	-0.319	-0.845
158	64	peroxiredoxin-1 [Gallus gallus]	NP_001258861.1	P0CB50	PRDX1	P0CB50 (PRDX1)	22 kDa	0.017	0.72	6.61	6.83	0	-1.64	0.024	0	2.7	3.16	3.66	5.48	4.66	2.99	4.53
409	225	protein ADP-ribosylarginine hydrolase-like protein 1 [Meleagris gallopavo]	XP_003203240.1	G1NPR5	ADPRHL2	G1NPR5 (ADPRHL2)	41 kDa	0.035	0.72	6.13	6.35	-0.107	-0.272	0.429	0	1.53	0.594	1.46	2.63	2.34	1.02	1.6
123	48	hemoglobin subunit alpha-D [Gallus gallus]	NP_001004375.1	P02001	HBAD	P02001 (HBAD)	16 kDa	0.021	0.721	7.04	7.26	-0.505	-0.175	0	0.157	0.173	-0.053	0.207	0.661	0.831	0.311	0.35
210	103	lumican precursor [Gallus gallus]	NP_001263286.1	P51890	LUM	P51890 (LUM)	39 kDa	0.019	0.743	6.81	7.03	-0.491	-0.178	0	0.158	0.162	-0.06	0.196	0.665	0.835	0.297	0.344
192	87	4-trimethylaminobutyraldehyde dehydrogenase [Gallus gallus]	XP_040533917.1	A0A8V0Y9P9	ALDH9A1	A0A8V0Y9P9 (ALDH9A1)	56 kDa	0.016	0.754	6.06	6.29	-0.389	-0.146	0.302	0	0.216	-0.041	0.424	0.592	0.6	0.549	0.71
359	201.1	PDZ and LIM domain protein 3 isoform X1 [Gallus gallus]	XP_015140913.2	A0A8V0YSJ5	PDLIM3	A0A8V0YSJ5 (PDLIM3)	40 kDa	0.043	0.758	6.15	6.38	0	0.193	-0.543	0.054	-0.229	-0.132	1.43	1.96	0.477	0.536	0.225
90	33.1	elongation factor 1-alpha 2 [Gallus gallus]	NP_001027570.3	F1N9H4	EEF1A2	F1N9H4 (EEF1A2)	50 kDa	0.02	0.762	7.63	7.86	0	0.853	-0.218	-0.051	1.17	0.35	1.46	0.955	1.25	1.26	1.09
99	39	malate dehydrogenase, cytoplasmic isoform MDH1 [Gallus gallus]	NP_001006395.1	A0A8V0YYQ6	MDH1	Q5ZME2 (MDH1)	37 kDa	0.0087	0.764	7.53	7.76	-3.61	0.213	0	0.977	-0.261	2.17	0.912	1.66	1.97	0.024	1.59
214	105	proteasome subunit alpha type-7 isoform 1 [Gallus gallus]	NP_989944.2	O13268	PSMA7	O13268 (PSMA7)	28 kDa	0.038	0.778	6.45	6.69	-0.561	0	0.302	-0.185	0.533	0.988	1.08	0.927	0.396	0.33	0.796
333	184.1	calmodulin [Gallus gallus]	AAC31608.1	P62149	CALM2	P62149 (CALM2)	17 kDa	0.039	0.846	6.3	6.55	0	0	-0.138	0.222	0.656	0.235	0.349	1.04	2.32	1.24	1.64
145	60	citrate synthase, mitochondrial isoform X1 [Gallus gallus]	XP_015155773.1	A0A8V0ZVS5	CS	A0A8V0ZVS5 (CS)	57 kDa	0.00074	0.85	6.92	7.18	0	0	0.187	-0.281	0.037	0.624	1.4	1.51	1.32	0.483	0.517
244	125	superoxide dismutase [Mn], mitochondrial precursor [Gallus gallus]	NP_989542.2	A0A8V0XLB9	SOD1	P80566 (SOD1)	25 kDa	0.0093	0.861	6.28	6.54	0	0.993	0	0	2.41	1.97	2.69	2.36	3.15	3.39	2.49
267	142.1.1	aminoacylase-1 isoform X1 [Gallus gallus]	XP_046782541.1	A0A8V1AEU7	ACY1	A0A8V1AEU7 (ACY1)	50 kDa	0.039	0.901	5.72	5.99	0	0.754	-0.054	-0.941	0.276	0.952	4.02	3.41	3.89	-0.255	1.82
97	37	elongation factor 2 [Gallus gallus]	NP_990699.2	Q90705	EEF2	Q90705 (EEF2)	95 kDa	0.029	0.916	7.38	7.66	3.57	0	0	0	4.87	4.85	5.68	6.29	6.68	3.67	5.7
297	161	ubiquitin-like modifier-activating enzyme 1 isoform X1, partial [Gallus gallus]	XP_040513251.1	Q6IVA4	UBA5	Q6IVA4 (UBA5)	36 kDa	0.017	0.935	5.58	5.87	0.052	0	-0.447	-0.084	0.342	0.654	0.964	0.664	0.546	0.117	0.646
81	30	aspartate aminotransferase, cytoplasmic [Gallus gallus]	NP_990652.1	P00504	GOT1	P00504 (GOT1)	46 kDa	0.0022	0.954	7.66	7.95	-1	0	-1.25	0.292	0.863	0.487	0.58	0.855	1.24	1.02	1.36
346	191	thimet oligopeptidase [Gallus gallus]	XP_040548722.1	A0A8V1A9D7	THOP1	A0A8V1A9D7 (THOP1)	78 kDa	0.0033	0.973	5.42	5.71	-0.383	-0.564	0.625	1.02	0	0.683	0.965	1.61	1.76	0.973	1.47

## Sheet: Log2FC-PCvsTNP
												log2FC
Proteins Informations								PC vs TNP		Summarization		PC	PC	PC	PC	PC	PC	TNP	TNP	TNP	TNP	TNP	TNP
Num	#	Protein Name	Accession Number	ID_ViSEAGO	Gene symbol	Gene symbol	Molecular Weight	p-value	Log2 Fold change	PC	TNP	PC_1	PC_2	PC_3	PC_4	PC_5	PC_6	TNP_1	TNP_2	TNP_3	TNP_4	TNP_5	TNP_6
418	224	calreticulin [Gallus gallus]	XP_025001564.2	A0A8V0X980	CALR3	A0A8V0X980 (CALR3)	48 kDa	0.04	-4.51	6.08	4.72	0.445	0.198	0.334	-0.278	-1.45	-0.198	-1.12	-0.321	-1.63	-0.437	-1.17	-1.86
331	171	myosin light chain kinase 2, skeletal/cardiac muscle [Gallus gallus]	NP_990723.2	A0A8V0YPY7	MYLK2	A0A8V0YPY7 (MYLK2)	87 kDa	0.0021	-2.96	6.16	5.27	-0.0951	-0.194	0.205	0.0951	-0.256	0.148	-1.17	0.132	-1.65	-0.265	-1.5	-0.972
326	169	succinate--CoA ligase [ADP-forming] subunit beta, mitochondrial [Gallus gallus]	NP_001006271.2	Q5F3B9	SUCLA2	Q5F3B9 (SUCLA2)	50 kDa	0.017	-1.84	5.99	5.44	0.531	0.154	0.0171	-0.0171	-0.279	-0.0705	0	0	0	0.612	-4.37	-0.486
275	139.1	protein ADP-ribosylarginine hydrolase isoform X4 [Gallus gallus]	XP_015128658.2	A0A1D5PUK4	ADPRHL2	A0A1D5PUK4 (ADPRHL2)	38 kDa	0.039	-1.25	6.43	6.05	-0.393	0.393	-0.427	0.543	-0.606	0.863	0.191	0.704	0.651	1.09	0.855	0.909
204	91	adenosine 5'-monophosphoramidase HINT1 [Gallus gallus]	NP_990020.1	Q9I882	HINT2	Q9I882 (HINT2)	14 kDa	0.034	-1.15	6.77	6.42	0.0874	0.0655	-0.137	0.0332	-1.46	-0.0332	-3.15	0	-1.04	0	-2.76	-2.02
244	118	aldehyde dehydrogenase, mitochondrial [Gallus gallus]	NP_001376401.1	A0A8V1ABW1	ALDH5A1	A0A8V1ABW1 (ALDH5A1)	57 kDa	0.014	-1.07	6.54	6.22	0.444	-0.199	-0.383	0.199	-0.462	0.577	0.346	1.05	1.35	0.742	2.12	1.19
12	4.3	fructose-bisphosphate aldolase C [Gallus gallus]	NP_001193425.1	R4GM10	ALDOC	R4GM10 (ALDOC)	39 kDa	0.038	0.78	8.39	8.62	0.348	-1.05	-0.578	0.154	-0.112	0.112	-1.12	-0.574	-1.98	-1.38	-0.544	-4.33
111	39	nascent polypeptide-associated complex subunit alpha isoform X1 [Gallus gallus]	XP_046790161.1	A0A8V0ZWP4	NACA	A0A8V0ZWP4 (NACA)	138 kDa	0.0045	1.12	6.25	6.58	1.82	-0.242	-0.0592	-0.572	0.0592	1.54	1.18	1.7	3.5	2.69	1.02	2.57
241	116.1	protein AHNAK2 isoform X1 [Gallus gallus]	XP_040528062.1	A0A8V0ZIT5	AHNAK2	A0A8V0ZIT5 (AHNAK2)	754 kDa	0.014	2.14	5.98	6.62	1.28	-1.17	0.299	-0.299	-1.72	1.58	-2.14	-2.81	-1.1	-2.38	-1.55	-0.795

## Sheet: jVenn diagram
Data for Venn diagram						Result of Venn diagram
protein	Gene symbol	NCvsTNP	Gene symbol	PCvsTNP	Gene symbol	NCvsPC	NCvsTNP	NCvsPC|NCvsTNP	NCvsPC|PCvsTNP	NCvsPC|NCvsTNP|PCvsTNP
A0A182C5V6	TXN	A0A1L1RWM3	SH3BGRL3	A0A8V0ZIT5	AHNAK2	TXN	SH3BGRL3	IDH2	CALR3	AHNAK2
A0A1D5P8I7	IDH2	A0A8V0X5G6	STIP1	Q5F3B9	SUCLA2	NEDD8	STIP1	ATP5A1Z	MYLK2	ADPRHL2
A0A1D5PN54	ATP5A1Z	A0A8V0X864	MYO7L2	A0A8V0YPY7	MYLK2	GLO1	MYO7L2	GPI	NACA	ALDOC
A0A1D5PRI6	NEDD8	A0A8V0X9K8	AASDHPPT	A0A8V0X980	CALR3	GPHN	AASDHPPT	HSPA8	ALDH5A1	3
A0A1L1RQ91	GPI	A0A8V0YSJ5	PDLIM3	A0A1D5PUK4	ADPRHL2	MYOM1	PDLIM3	SOD1	SUCLA2
A0A1L1RZK1	GLO1	A0A8V0YYQ6	MDH1	A0A8V1ABW1	ALDH5A1	ESD	MDH1	LDB3	HINT2
A0A3Q3AR23	GPHN	A0A8V0ZAK2	PYGB	A0A8V0ZWP4	NACA	USP14	PYGB	ALDH9A1	6
A0A8C2T7M4	HSPA8	A0A8V0ZRJ5	SCRN3	R4GM10	ALDOC	BHMT2	SCRN3	PGK2
A0A8V0X232	MYOM1	A0A8V1AIX7	MYH1F	Q9I882	HINT2	ATOX1	MYH1F	AGL
A0A8V0X980	CALR3	G1MR08	TXNL1		9	SRL	TXNL1	IDH3A
A0A8V0XAV4	ESD	G1MUF5	VCP			MPST	VCP	CS
A0A8V0XIY1	USP14	G1NPR5	ADPRHL2			PPIA	PSMA7	NPEPPS
A0A8V0XLB9	SOD1	O13268	PSMA7			ANXA4	GOT2	THOP1
A0A8V0Y9D0	LDB3	P00508	GOT2			AKR7A2	MYH1D	ACY1
A0A8V0Y9P9	ALDH9A1	P02565	MYH1D			TTN	APOA1	GAMT
A0A8V0YFE1	PGK2	P08250	APOA1			PGM1	MYH1E	AK1
A0A8V0YI54	BHMT2	P13538	MYH1E			UBA52	PGK	PPID
A0A8V0YNQ4	ATOX1	P51903	PGK			NME2	CALM2	PSMB3
A0A8V0YP27	SRL	P62149	CALM2			GDI1	HSP90AB1	EEF1A2
A0A8V0YPU2	MPST	Q04619	HSP90AB1			LDHA	OXCT1	FABP3
A0A8V0YPY7	MYLK2	Q5F3M8	OXCT1			CKM	YWHAG	PKLR
A0A8V0Z0N7	PPIA	Q5F3W6	YWHAG			MYL6	ACADL	GAPDH
A0A8V0Z633	ANXA4	Q5ZJ93	ACADL			MYLPF	UGP2	GOT1
A0A8V0ZF25	AKR7A2	Q5ZKW4	UGP2			HSP90AA1	ATP5B	HBAD
A0A8V0ZIT5	AHNAK2	Q5ZL72	HSPD1			ATP2A2	TCP1	TNNC2
A0A8V0ZQ64	AGL	Q5ZLC5	ATP5B			RAN	YWHAE	MYL1
A0A8V0ZRW5	IDH3A	Q5ZM32	DLD			ENO1	ACO2	ENO3
A0A8V0ZUU8	TTN	Q5ZMG9	TCP1			MYOM2	PSMB1	PRDX1
A0A8V0ZVS5	CS	Q5ZMT0	YWHAE			PDCD6	MYH1A	ANXA2P2
A0A8V0ZWP4	NACA	Q5ZMW1	ACO2			PGAM1	29	GSTM2
A0A8V0ZYZ9	NPEPPS	Q6JLB2	PSMB1			PREP		TPT1
A0A8V1A9D7	THOP1	Q8AY28	MYH1A			RTN4		LUM
A0A8V1ABW1	ALDH5A1	Q8UVX3	ATP5A1Z			PDIA3		RPS27A
A0A8V1AEU7	ACY1	Q9PWQ5	MYL1			33		PRDX6
A0A8V1AH59	GAMT	A0A1D5P8I7	IDH2					NSFL1C
A0A8V1AJ72	AK1	A0A1L1RQ91	GPI					HSPD1
E1BXG9	PPID	A0A8C2T7M4	HSPA8					FH
E1BYW9	PSMB3	A0A8V0XLB9	SOD1					BIN1
F1N9H4	EEF1A2	A0A8V0Y9D0	LDB3					DLD
F1NN63	PGM1	A0A8V0Y9P9	ALDH9A1					UBA5
F1NUQ3	FABP3	A0A8V0YFE1	PGK2					DPYSL2
F1NW43	PKLR	A0A8V0ZIT5	AHNAK2					HSPA4
G1NPR5	ADPRHL2	A0A8V0ZQ64	AGL					EEF2
O42388	UBA52	A0A8V0ZRW5	IDH3A					43
O57535	NME2	A0A8V0ZVS5	CS
O93382	GDI1	A0A8V0ZYZ9	NPEPPS
P00340	LDHA	A0A8V1A9D7	THOP1
P00356	GAPDH	A0A8V1AEU7	ACY1
P00504	GOT1	A0A8V1AH59	GAMT
P00565	CKM	A0A8V1AJ72	AK1
P02001	HBAD	E1BXG9	PPID
P02588	TNNC2	E1BYW9	PSMB3
P02605	MYL1	F1N9H4	EEF1A2
P02607	MYL6	F1NUQ3	FABP3
P02609	MYLPF	F1NW43	PKLR
P07322	ENO3	P00356	GAPDH
P0CB50	PRDX1	P00504	GOT1
P11501	HSP90AA1	P02001	HBAD
P13585	ATP2A2	P02588	TNNC2
P17785	ANXA2P2	P07322	ENO3
P20136	GSTM2	P0CB50	PRDX1
P42558	RAN	P17785	ANXA2P2
P43347	TPT1	P20136	GSTM2
P51890	LUM	P43347	TPT1
P51913	ENO1	P51890	LUM
P79781	RPS27A	P79781	RPS27A
Q02173	MYOM2	Q5ZJF4	PRDX6
Q5F3B9	SUCLA2	Q5ZK10	NSFL1C
Q5ZJ70	PDCD6	Q5ZLD1	FH
Q5ZJF4	PRDX6	Q5ZLU2	BIN1
Q5ZK10	NSFL1C	Q6IVA4	UBA5
Q5ZL72	HSPD1	Q71SG2	DPYSL2
Q5ZLD1	FH	Q7SX63	HSPA4
Q5ZLN1	PGAM1	Q90705	EEF2
Q5ZLU2	BIN1	R4GM10	ALDOC
Q5ZM32	DLD		75
Q5ZMI7	PREP
Q6IVA4	UBA5
Q71SG2	DPYSL2
Q7SX63	HSPA4
Q7T224	RTN4
Q8JG64	PDIA3
Q90705	EEF2
Q9I882	HINT2
R4GM10	ALDOC
	85
