# Supplementary material for: Proteomic analysis of differential biological responses and fatty acid metabolism in slow-growing chickens fed dietary tuna oil directly or via glucose transporter-targeted nanoparticles
Source: Poult Sci. 2026 Jan 7;105(3):106405. doi: 10.1016/j.psj.2026.106405 (PMC12819037; doi:10.1016/j.psj.2026.106405)
Supplement: Supplementary file 3 [file mmc3.xlsx]

## Sheet: ClueGOLog
NC vs PC
Selection Citeria:
Statistical Test Used = Enrichment (Right-sided hypergeometric test)
Use pvalue cutoff = true
pvalue cutoff = 0.05
Correction Method Used = Benjamini-Hochberg
Min GO Level = 4
Max GO Level = 12
Cluster #1
Sample File Name = File selection: ManuallyAddedOrModifiedIDs
Number of Genes = 2
Min Percentage = 4.0
GO Fusion = false
GO Group = true
Kappa Score Threshold = 0.45
Over View Term = GenePercentGOTerm
Group By Kappa Statistics = true
Initial Group Size = 1
Sharing Group Percentage = 50.0
ClueGO Log:
### All results were created with ClueGO v2.5.10 ###
Organism analyzed: Gallus gallus [9031]
Identifier types used: [AccessionID, SymbolID, UniProtKB_AC]
Evidence codes used: [All]
#Genes in KEGG_18.11.2019 : 4926
#Genes in GO_CellularComponent-EBI-UniProt-GOA_18.11.2019_00h00 : 12036
#Genes in GO_MolecularFunction-EBI-UniProt-GOA_18.11.2019_00h00 : 11092
#Genes in GO_BiologicalProcess-EBI-UniProt-GOA_18.11.2019_00h00 : 11814
#All unique genes in selected ontologies: 13671 (reference set for hypergeometric test)
#Genes from Cluster#1: unique uploaded ids 85 -> corresponding genes 85, with 0 (0.0%) missing -> All genes were recognized by ClueGO.
#Genes with functional annotations in all selected Ontologies from Cluster#1: 83 (97.65%) -> 2 (2.35%) are not functionally annotated in any selected Ontology!
-> To improve the % of annotated genes, chose additional ontologies.
#Genes from all Clusters associated to 208 representative Terms and Pathways (after applying general selection criteria): 69 (81.18%)
#Genes from all Clusters associated to 208 representative Terms and Pathways (after p-value significance selection criteria): 69 (81.18%)
KappaScore Grouping:
Iteration: 0 with 67 groups
Iteration: 1 with 92 groups
Iteration: 2 with 114 groups
Iteration: 3 with 286 groups
Algorithm did not converge, taking smallest group size = 67
Final KappaScore groups = 67
# Terms not grouped = 0
# Merge redundant groups with >50.0% overlap
Iteration: 1 -> 33 group(s) merged
Iteration: 2 -> 4 group(s) merged
Final group size after merging: 30
#GO All Terms Specific for Cluster #1: 208
#GO Terms: 208
#GO Term Connections: 806
List of missing Genes -> make sure the ids exists or are written propperly -> if yes make sure you have their annotation in ClueGO!
Cluster #1
NC vs TNP
Selection Citeria:
Statistical Test Used = Enrichment (Right-sided hypergeometric test)
Use pvalue cutoff = true
pvalue cutoff = 0.05000000074505806
Correction Method Used = Benjamini-Hochberg
Min GO Level = 4
Max GO Level = 12
Cluster #1
Sample File Name = File selection: ManuallyAddedOrModifiedIDs
Number of Genes = 2
Min Percentage = 4.0
GO Fusion = false
GO Group = true
Kappa Score Threshold = 0.45
Over View Term = GenePercentGOTerm
Group By Kappa Statistics = true
Initial Group Size = 1
Sharing Group Percentage = 50.0
ClueGO Log:
### All results were created with ClueGO v2.5.10 ###
Organism analyzed: Gallus gallus [9031]
Identifier types used: [SymbolID]
Evidence codes used: [All]
#Genes in KEGG_18.11.2019 : 4926
#Genes in GO_CellularComponent-EBI-UniProt-GOA_18.11.2019_00h00 : 12036
#Genes in GO_MolecularFunction-EBI-UniProt-GOA_18.11.2019_00h00 : 11092
#Genes in GO_BiologicalProcess-EBI-UniProt-GOA_18.11.2019_00h00 : 11814
#All unique genes in selected ontologies: 13671 (reference set for hypergeometric test)
#Genes from Cluster#1: unique uploaded ids 75 -> corresponding genes 74, with 0 (0.0%) missing -> All genes were recognized by ClueGO.
#Genes with functional annotations in all selected Ontologies from Cluster#1: 73 (98.65%) -> 1 (1.35%) are not functionally annotated in any selected Ontology!
-> To improve the % of annotated genes, chose additional ontologies.
#Genes from all Clusters associated to 225 representative Terms and Pathways (after applying general selection criteria): 63 (85.14%)
#Genes from all Clusters associated to 225 representative Terms and Pathways (after p-value significance selection criteria): 63 (85.14%)
KappaScore Grouping:
Iteration: 0 with 60 groups
Iteration: 1 with 71 groups
Iteration: 2 with 73 groups
Iteration: 3 with 97 groups
Iteration: 4 with 40 groups
Iteration: 5 with 20 groups
Final KappaScore groups = 20
# Terms not grouped = 0
# Merge redundant groups with >50.0% overlap
Final group size after merging: 20
#GO All Terms Specific for Cluster #1: 225
#GO Terms: 225
#GO Term Connections: 1012
List of missing Genes -> make sure the ids exists or are written propperly -> if yes make sure you have their annotation in ClueGO!
Cluster #1

## Sheet: NCvsPC GOterm, KEGG 
ID	Term	Ontology Source	Term PValue	Term PValue Corrected with Benjamini-Hochberg	Group PValue	Group PValue Corrected with Benjamini-Hochberg	GOLevels	GOGroups		% Associated Genes	Nr. Genes	Num. all associated genes	GeneRatio	RichFactor	Associated Genes Found
GO:0042824	MHC class I peptide loading complex	GO_CellularComponent-EBI-UniProt-GOA_18.11.2019_00h00	0.000216789	0.000567987	2.57434e-12	7.72301e-11	[3, 4, 5, 6, 7, 8]	Group28	1	50	2	4	0.0235294	0.5	[CALR3, PDIA3]
GO:0033292	T-tubule organization	GO_BiologicalProcess-EBI-UniProt-GOA_18.11.2019_00h00	0.000216789	0.000567987	2.57434e-12	7.72301e-11	[4, 5, 6]	Group28	1	50	2	4	0.0235294	0.5	[ATP2A2, BIN1]
GO:0019828	aspartic-type endopeptidase inhibitor activity	GO_BiologicalProcess-EBI-UniProt-GOA_18.11.2019_00h00	0.000216789	0.000567987	2.57434e-12	7.72301e-11	[8, 9, 10, 11, 12]	Group28	1	50	2	4	0.0235294	0.5	[BIN1, GAPDH]
GO:0051920	peroxiredoxin activity	GO_BiologicalProcess-EBI-UniProt-GOA_18.11.2019_00h00	0.000749816	0.00153478	2.57434e-12	7.72301e-11	[5, 8]	Group28	1	28.5714	2	7	0.0235294	0.285714	[PRDX1, PRDX6]
GO:0048156	tau protein binding	GO_MolecularFunction-EBI-UniProt-GOA_18.11.2019_00h00	0.00127529	0.00238661	2.57434e-12	7.72301e-11	[4]	Group28	1	22.2222	2	9	0.0235294	0.222222	[BIN1, HSP90AA1]
GO:0015037	peptide disulfide oxidoreductase activity	GO_BiologicalProcess-EBI-UniProt-GOA_18.11.2019_00h00	0.00158783	0.00284939	2.57434e-12	7.72301e-11	[6]	Group28	1	20	2	10	0.0235294	0.2	[PDIA3, TXN]
GO:0044794	positive regulation by host of viral process	GO_BiologicalProcess-EBI-UniProt-GOA_18.11.2019_00h00	0.00193304	0.00328868	2.57434e-12	7.72301e-11	[4, 5, 6, 7]	Group28	1	18.1818	2	11	0.0235294	0.181818	[ANXA2P2, HSPA8]
GO:0071451	cellular response to superoxide	GO_BiologicalProcess-EBI-UniProt-GOA_18.11.2019_00h00	0.000137998	0.000401727	2.57434e-12	7.72301e-11	[6, 7]	Group28	1	17.6471	3	17	0.0352941	0.176471	[ADPRHL2, PRDX1, SOD1]
GO:0071450	cellular response to oxygen radical	GO_BiologicalProcess-EBI-UniProt-GOA_18.11.2019_00h00	0.000137998	0.000401727	2.57434e-12	7.72301e-11	[5, 6]	Group28	1	17.6471	3	17	0.0352941	0.176471	[ADPRHL2, PRDX1, SOD1]
GO:0042744	hydrogen peroxide catabolic process	GO_BiologicalProcess-EBI-UniProt-GOA_18.11.2019_00h00	0.00231052	0.00373677	2.57434e-12	7.72301e-11	[5, 6]	Group28	1	16.6667	2	12	0.0235294	0.166667	[HBAD, PRDX1]
GO:0042743	hydrogen peroxide metabolic process	GO_BiologicalProcess-EBI-UniProt-GOA_18.11.2019_00h00	0.000164873	0.000459539	2.57434e-12	7.72301e-11	[4, 5]	Group28	1	16.6667	3	18	0.0352941	0.166667	[HBAD, PRDX1, SOD1]
GO:0017001	antibiotic catabolic process	GO_BiologicalProcess-EBI-UniProt-GOA_18.11.2019_00h00	0.00019493	0.00052114	2.57434e-12	7.72301e-11	[4, 5]	Group28	1	15.7895	3	19	0.0352941	0.157895	[ESD, HBAD, PRDX1]
GO:0000305	response to oxygen radical	GO_BiologicalProcess-EBI-UniProt-GOA_18.11.2019_00h00	0.00019493	0.00052114	2.57434e-12	7.72301e-11	[4, 5]	Group28	1	15.7895	3	19	0.0352941	0.157895	[ADPRHL2, PRDX1, SOD1]
GO:0000303	response to superoxide	GO_BiologicalProcess-EBI-UniProt-GOA_18.11.2019_00h00	0.00019493	0.00052114	2.57434e-12	7.72301e-11	[5, 6]	Group28	1	15.7895	3	19	0.0352941	0.157895	[ADPRHL2, PRDX1, SOD1]
GO:0045822	negative regulation of heart contraction	GO_BiologicalProcess-EBI-UniProt-GOA_18.11.2019_00h00	0.00316072	0.00475924	2.57434e-12	7.72301e-11	[4, 5, 6, 7]	Group28	1	14.2857	2	14	0.0235294	0.142857	[ATP2A2, BIN1]
GO:0048026	positive regulation of mRNA splicing, via spliceosome	GO_BiologicalProcess-EBI-UniProt-GOA_18.11.2019_00h00	0.00363265	0.0054077	2.57434e-12	7.72301e-11	[6, 7, 8, 9, 10, 11, 12, 13]	Group28	1	13.3333	2	15	0.0235294	0.133333	[HSPA8, PRDX6]
GO:0045932	negative regulation of muscle contraction	GO_BiologicalProcess-EBI-UniProt-GOA_18.11.2019_00h00	0.00363265	0.0054077	2.57434e-12	7.72301e-11	[3, 4, 5, 6, 7]	Group28	1	13.3333	2	15	0.0235294	0.133333	[BIN1, SOD1]
GO:0019430	removal of superoxide radicals	GO_BiologicalProcess-EBI-UniProt-GOA_18.11.2019_00h00	0.00413529	0.00595301	2.57434e-12	7.72301e-11	[4, 5, 7, 8]	Group28	1	12.5	2	16	0.0235294	0.125	[PRDX1, SOD1]
GO:1903523	negative regulation of blood circulation	GO_BiologicalProcess-EBI-UniProt-GOA_18.11.2019_00h00	0.00582369	0.00786499	2.57434e-12	7.72301e-11	[3, 4, 5, 6]	Group28	1	10.5263	2	19	0.0235294	0.105263	[ATP2A2, BIN1]
GO:0045454	cell redox homeostasis	GO_BiologicalProcess-EBI-UniProt-GOA_18.11.2019_00h00	1.24874e-05	5.45284e-05	2.57434e-12	7.72301e-11	[3, 4, 5]	Group28	1	10	5	50	0.0588235	0.1	[DLD, PDIA3, PRDX1, PRDX6, TXN]
GO:0050685	positive regulation of mRNA processing	GO_BiologicalProcess-EBI-UniProt-GOA_18.11.2019_00h00	0.00709595	0.00938959	2.57434e-12	7.72301e-11	[5, 6, 7, 8, 9, 10]	Group28	1	9.52381	2	21	0.0235294	0.0952381	[HSPA8, PRDX6]
GO:0016999	antibiotic metabolic process	GO_BiologicalProcess-EBI-UniProt-GOA_18.11.2019_00h00	1.82882e-05	7.48673e-05	2.57434e-12	7.72301e-11	[4]	Group28	1	9.25926	5	54	0.0588235	0.0925926	[CS, ESD, HBAD, PRDX1, SOD1]
GO:0044788	modulation by host of viral process	GO_BiologicalProcess-EBI-UniProt-GOA_18.11.2019_00h00	0.00777497	0.0100844	2.57434e-12	7.72301e-11	[5, 6]	Group28	1	9.09091	2	22	0.0235294	0.0909091	[ANXA2P2, HSPA8]
GO:1903115	regulation of actin filament-based movement	GO_BiologicalProcess-EBI-UniProt-GOA_18.11.2019_00h00	0.0084821	0.0107879	2.57434e-12	7.72301e-11	[4, 5]	Group28	1	8.69565	2	23	0.0235294	0.0869565	[BIN1, MYLK2]
GO:0033120	positive regulation of RNA splicing	GO_BiologicalProcess-EBI-UniProt-GOA_18.11.2019_00h00	0.00997927	0.0122176	2.57434e-12	7.72301e-11	[5, 6, 7, 8, 9, 10]	Group28	1	8	2	25	0.0235294	0.08	[HSPA8, PRDX6]
GO:0004601	peroxidase activity	GO_BiologicalProcess-EBI-UniProt-GOA_18.11.2019_00h00	0.00168452	0.00298205	2.57434e-12	7.72301e-11	[5, 8]	Group28	1	7.69231	3	39	0.0352941	0.0769231	[HBAD, PRDX1, PRDX6]
GO:0051187	cofactor catabolic process	GO_BiologicalProcess-EBI-UniProt-GOA_18.11.2019_00h00	0.0115846	0.0137963	2.57434e-12	7.72301e-11	[4]	Group28	1	7.40741	2	27	0.0235294	0.0740741	[HBAD, PRDX1]
GO:0045070	positive regulation of viral genome replication	GO_BiologicalProcess-EBI-UniProt-GOA_18.11.2019_00h00	0.012427	0.0146661	2.57434e-12	7.72301e-11	[5, 6, 7, 8]	Group28	1	7.14286	2	28	0.0235294	0.0714286	[HSPA8, PPID]
GO:0004623	phospholipase A2 activity	GO_MolecularFunction-EBI-UniProt-GOA_18.11.2019_00h00	0.0132954	0.0155509	2.57434e-12	7.72301e-11	[5, 6]	Group28	1	6.89655	2	29	0.0235294	0.0689655	[ANXA2P2, PRDX6]
GO:0061462	protein localization to lysosome	GO_BiologicalProcess-EBI-UniProt-GOA_18.11.2019_00h00	0.0132954	0.0155509	2.57434e-12	7.72301e-11	[7]	Group28	1	6.89655	2	29	0.0235294	0.0689655	[HSPA8, RTN4]
GO:1990748	cellular detoxification	GO_BiologicalProcess-EBI-UniProt-GOA_18.11.2019_00h00	8.47191e-05	0.000284569	2.57434e-12	7.72301e-11	[2, 5]	Group28	1	6.75676	5	74	0.0588235	0.0675676	[ESD, HBAD, PRDX1, PRDX6, SOD1]
GO:0016684	oxidoreductase activity, acting on peroxide as acceptor	GO_BiologicalProcess-EBI-UniProt-GOA_18.11.2019_00h00	0.00254802	0.00402157	2.57434e-12	7.72301e-11	[4]	Group28	1	6.66667	3	45	0.0352941	0.0666667	[HBAD, PRDX1, PRDX6]
GO:0016209	antioxidant activity	GO_BiologicalProcess-EBI-UniProt-GOA_18.11.2019_00h00	0.000475611	0.00105602	2.57434e-12	7.72301e-11	[4, 7]	Group28	1	6.66667	4	60	0.0470588	0.0666667	[HBAD, PRDX1, PRDX6, SOD1]
GO:0050766	positive regulation of phagocytosis	GO_BiologicalProcess-EBI-UniProt-GOA_18.11.2019_00h00	0.0151089	0.017362	2.57434e-12	7.72301e-11	[3, 4, 5, 6, 7]	Group28	1	6.45161	2	31	0.0235294	0.0645161	[CALR3, SOD1]
GO:0098754	detoxification	GO_BiologicalProcess-EBI-UniProt-GOA_18.11.2019_00h00	0.000115753	0.000352642	2.57434e-12	7.72301e-11	[1, 4]	Group28	1	6.32911	5	79	0.0588235	0.0632911	[ESD, HBAD, PRDX1, PRDX6, SOD1]
GO:0005507	copper ion binding	GO_MolecularFunction-EBI-UniProt-GOA_18.11.2019_00h00	0.0170225	0.0193908	2.57434e-12	7.72301e-11	[6]	Group28	1	6.06061	2	33	0.0235294	0.0606061	[ATOX1, SOD1]
GO:0015036	disulfide oxidoreductase activity	GO_BiologicalProcess-EBI-UniProt-GOA_18.11.2019_00h00	0.0170225	0.0193908	2.57434e-12	7.72301e-11	[5]	Group28	1	6.06061	2	33	0.0235294	0.0606061	[PDIA3, TXN]
GO:0098869	cellular oxidant detoxification	GO_BiologicalProcess-EBI-UniProt-GOA_18.11.2019_00h00	0.000765628	0.00154303	2.57434e-12	7.72301e-11	[3, 6]	Group28	1	5.88235	4	68	0.0470588	0.0588235	[HBAD, PRDX1, PRDX6, SOD1]
GO:0006749	glutathione metabolic process	GO_BiologicalProcess-EBI-UniProt-GOA_18.11.2019_00h00	0.0190334	0.0213109	2.57434e-12	7.72301e-11	[4, 5, 6]	Group28	1	5.71429	2	35	0.0235294	0.0571429	[GSTM2, SOD1]
GO:0004190	aspartic-type endopeptidase activity	GO_BiologicalProcess-EBI-UniProt-GOA_18.11.2019_00h00	0.0190334	0.0213109	2.57434e-12	7.72301e-11	[8, 9]	Group28	1	5.71429	2	35	0.0235294	0.0571429	[BIN1, GAPDH]
KEGG:00980	Metabolism of xenobiotics by cytochrome P450	KEGG_18.11.2019	0.0200746	0.0222862	2.57434e-12	7.72301e-11	[-1]	Group28	1	5.55556	2	36	0.0235294	0.0555556	[AKR7A2, GSTM2]
GO:0071156	regulation of cell cycle arrest	GO_BiologicalProcess-EBI-UniProt-GOA_18.11.2019_00h00	0.0200746	0.0222862	2.57434e-12	7.72301e-11	[4, 5, 6, 7]	Group28	1	5.55556	2	36	0.0235294	0.0555556	[BIN1, CALR3]
GO:0070001	aspartic-type peptidase activity	GO_BiologicalProcess-EBI-UniProt-GOA_18.11.2019_00h00	0.0200746	0.0222862	2.57434e-12	7.72301e-11	[7, 8]	Group28	1	5.55556	2	36	0.0235294	0.0555556	[BIN1, GAPDH]
GO:0001786	phosphatidylserine binding	GO_MolecularFunction-EBI-UniProt-GOA_18.11.2019_00h00	0.0233371	0.0252658	2.57434e-12	7.72301e-11	[3, 4, 5]	Group28	1	5.12821	2	39	0.0235294	0.0512821	[ANXA2P2, HSPA8]
GO:0071806	protein transmembrane transport	GO_BiologicalProcess-EBI-UniProt-GOA_18.11.2019_00h00	0.0233371	0.0252658	2.57434e-12	7.72301e-11	[5, 6, 7, 8]	Group28	1	5.12821	2	39	0.0235294	0.0512821	[HSPA8, HSPD1]
GO:0034614	cellular response to reactive oxygen species	GO_BiologicalProcess-EBI-UniProt-GOA_18.11.2019_00h00	0.00128086	0.00236328	2.57434e-12	7.72301e-11	[5]	Group28	1	5.12821	4	78	0.0470588	0.0512821	[ADPRHL2, PRDX1, SOD1, TXN]
GO:0090257	regulation of muscle system process	GO_BiologicalProcess-EBI-UniProt-GOA_18.11.2019_00h00	8.37839e-05	0.000288834	2.57434e-12	7.72301e-11	[4, 5]	Group28	1	5.04202	6	119	0.0705882	0.0504202	[ATP2A2, BIN1, MYLK2, SOD1, SRL, TNNC2]
GO:1903201	regulation of oxidative stress-induced cell death	GO_BiologicalProcess-EBI-UniProt-GOA_18.11.2019_00h00	0.025625	0.0272916	2.57434e-12	7.72301e-11	[4, 5, 6, 7]	Group28	1	4.87805	2	41	0.0235294	0.0487805	[SOD1, TXN]
GO:0006801	superoxide metabolic process	GO_BiologicalProcess-EBI-UniProt-GOA_18.11.2019_00h00	0.0268018	0.0283148	2.57434e-12	7.72301e-11	[4]	Group28	1	4.7619	2	42	0.0235294	0.047619	[PRDX1, SOD1]
GO:0006937	regulation of muscle contraction	GO_BiologicalProcess-EBI-UniProt-GOA_18.11.2019_00h00	0.00208468	0.0035012	2.57434e-12	7.72301e-11	[5, 6]	Group28	1	4.49438	4	89	0.0470588	0.0449438	[BIN1, MYLK2, SOD1, TNNC2]
GO:0097237	cellular response to toxic substance	GO_BiologicalProcess-EBI-UniProt-GOA_18.11.2019_00h00	0.000161231	0.000459158	2.57434e-12	7.72301e-11	[4]	Group28	1	4.47761	6	134	0.0705882	0.0447761	[ESD, HBAD, PRDX1, PRDX6, SOD1, TXN]
GO:2000379	positive regulation of reactive oxygen species metabolic process	GO_BiologicalProcess-EBI-UniProt-GOA_18.11.2019_00h00	0.0317215	0.0327206	2.57434e-12	7.72301e-11	[4, 5, 6]	Group28	1	4.34783	2	46	0.0235294	0.0434783	[HSP90AA1, SOD1]
GO:0008088	axo-dendritic transport	GO_BiologicalProcess-EBI-UniProt-GOA_18.11.2019_00h00	0.0317215	0.0327206	2.57434e-12	7.72301e-11	[6, 7]	Group28	1	4.34783	2	46	0.0235294	0.0434783	[HSPA8, SOD1]
KEGG:00480	Glutathione metabolism	KEGG_18.11.2019	0.033003	0.0337765	2.57434e-12	7.72301e-11	[-1]	Group28	1	4.25532	2	47	0.0235294	0.0425532	[GSTM2, IDH2]
GO:0050764	regulation of phagocytosis	GO_BiologicalProcess-EBI-UniProt-GOA_18.11.2019_00h00	0.033003	0.0337765	2.57434e-12	7.72301e-11	[4, 5, 6]	Group28	1	4.25532	2	47	0.0235294	0.0425532	[CALR3, SOD1]
GO:1903409	reactive oxygen species biosynthetic process	GO_BiologicalProcess-EBI-UniProt-GOA_18.11.2019_00h00	0.0356261	0.0359001	2.57434e-12	7.72301e-11	[3, 4]	Group28	1	4.08163	2	49	0.0235294	0.0408163	[HSP90AA1, SOD1]
GO:0072665	protein localization to vacuole	GO_BiologicalProcess-EBI-UniProt-GOA_18.11.2019_00h00	0.0356261	0.0359001	2.57434e-12	7.72301e-11	[6]	Group28	1	4.08163	2	49	0.0235294	0.0408163	[HSPA8, RTN4]
GO:1900407	regulation of cellular response to oxidative stress	GO_BiologicalProcess-EBI-UniProt-GOA_18.11.2019_00h00	0.036967	0.036967	2.57434e-12	7.72301e-11	[4, 5, 6]	Group28	1	4	2	50	0.0235294	0.04	[SOD1, TXN]
GO:0007009	plasma membrane organization	GO_BiologicalProcess-EBI-UniProt-GOA_18.11.2019_00h00	0.0106454	0.012794	2.57434e-12	7.72301e-11	[4]	Group28	1	4	3	75	0.0352941	0.04	[ATP2A2, BIN1, SOD1]
GO:0019828	aspartic-type endopeptidase inhibitor activity	GO_BiologicalProcess-EBI-UniProt-GOA_18.11.2019_00h00	0.000216789	0.000567987	1.03874e-09	1.03874e-08	[8, 9, 10, 11, 12]	Group29	2	50	2	4	0.0235294	0.5	[BIN1, GAPDH]
GO:0045040	protein insertion into mitochondrial outer membrane	GO_BiologicalProcess-EBI-UniProt-GOA_18.11.2019_00h00	0.000216789	0.000567987	1.03874e-09	1.03874e-08	[5, 6, 7, 8, 9, 10, 11]	Group29	2	50	2	4	0.0235294	0.5	[HSP90AA1, HSPA4]
GO:0042824	MHC class I peptide loading complex	GO_CellularComponent-EBI-UniProt-GOA_18.11.2019_00h00	0.000216789	0.000567987	1.03874e-09	1.03874e-08	[3, 4, 5, 6, 7, 8]	Group29	2	50	2	4	0.0235294	0.5	[CALR3, PDIA3]
GO:0033292	T-tubule organization	GO_BiologicalProcess-EBI-UniProt-GOA_18.11.2019_00h00	0.000216789	0.000567987	1.03874e-09	1.03874e-08	[4, 5, 6]	Group29	2	50	2	4	0.0235294	0.5	[ATP2A2, BIN1]
GO:0007008	outer mitochondrial membrane organization	GO_BiologicalProcess-EBI-UniProt-GOA_18.11.2019_00h00	0.000359889	0.000857189	1.03874e-09	1.03874e-08	[5, 6]	Group29	2	40	2	5	0.0235294	0.4	[HSP90AA1, HSPA4]
GO:0033142	progesterone receptor binding	GO_MolecularFunction-EBI-UniProt-GOA_18.11.2019_00h00	0.000359889	0.000857189	1.03874e-09	1.03874e-08	[7, 8]	Group29	2	40	2	5	0.0235294	0.4	[HSP90AA1, PPID]
GO:0048156	tau protein binding	GO_MolecularFunction-EBI-UniProt-GOA_18.11.2019_00h00	0.00127529	0.00238661	1.03874e-09	1.03874e-08	[4]	Group29	2	22.2222	2	9	0.0235294	0.222222	[BIN1, HSP90AA1]
GO:0015037	peptide disulfide oxidoreductase activity	GO_BiologicalProcess-EBI-UniProt-GOA_18.11.2019_00h00	0.00158783	0.00284939	1.03874e-09	1.03874e-08	[6]	Group29	2	20	2	10	0.0235294	0.2	[PDIA3, TXN]
GO:0016018	cyclosporin A binding	GO_MolecularFunction-EBI-UniProt-GOA_18.11.2019_00h00	0.00231052	0.00373677	1.03874e-09	1.03874e-08	[3, 4]	Group29	2	16.6667	2	12	0.0235294	0.166667	[PPIA, PPID]
GO:0090151	establishment of protein localization to mitochondrial membrane	GO_BiologicalProcess-EBI-UniProt-GOA_18.11.2019_00h00	0.00231052	0.00373677	1.03874e-09	1.03874e-08	[5, 6, 7, 8]	Group29	2	16.6667	2	12	0.0235294	0.166667	[HSP90AA1, HSPA4]
GO:0051131	chaperone-mediated protein complex assembly	GO_BiologicalProcess-EBI-UniProt-GOA_18.11.2019_00h00	0.00231052	0.00373677	1.03874e-09	1.03874e-08	[6]	Group29	2	16.6667	2	12	0.0235294	0.166667	[HSP90AA1, HSPA4]
GO:0098761	cellular response to interleukin-7	GO_BiologicalProcess-EBI-UniProt-GOA_18.11.2019_00h00	0.00271988	0.00419181	1.03874e-09	1.03874e-08	[6]	Group29	2	15.3846	2	13	0.0235294	0.153846	[HSPD1, PDIA3]
GO:0051204	protein insertion into mitochondrial membrane	GO_BiologicalProcess-EBI-UniProt-GOA_18.11.2019_00h00	0.00271988	0.00419181	1.03874e-09	1.03874e-08	[5, 6, 7, 8]	Group29	2	15.3846	2	13	0.0235294	0.153846	[HSP90AA1, HSPA4]
GO:0098760	response to interleukin-7	GO_BiologicalProcess-EBI-UniProt-GOA_18.11.2019_00h00	0.00271988	0.00419181	1.03874e-09	1.03874e-08	[5]	Group29	2	15.3846	2	13	0.0235294	0.153846	[HSPD1, PDIA3]
GO:0045822	negative regulation of heart contraction	GO_BiologicalProcess-EBI-UniProt-GOA_18.11.2019_00h00	0.00316072	0.00475924	1.03874e-09	1.03874e-08	[4, 5, 6, 7]	Group29	2	14.2857	2	14	0.0235294	0.142857	[ATP2A2, BIN1]
GO:0045932	negative regulation of muscle contraction	GO_BiologicalProcess-EBI-UniProt-GOA_18.11.2019_00h00	0.00363265	0.0054077	1.03874e-09	1.03874e-08	[3, 4, 5, 6, 7]	Group29	2	13.3333	2	15	0.0235294	0.133333	[BIN1, SOD1]
GO:0097718	disordered domain specific binding	GO_MolecularFunction-EBI-UniProt-GOA_18.11.2019_00h00	0.00413529	0.00595301	1.03874e-09	1.03874e-08	[4]	Group29	2	12.5	2	16	0.0235294	0.125	[GAPDH, HSP90AA1]
GO:0019430	removal of superoxide radicals	GO_BiologicalProcess-EBI-UniProt-GOA_18.11.2019_00h00	0.00413529	0.00595301	1.03874e-09	1.03874e-08	[4, 5, 7, 8]	Group29	2	12.5	2	16	0.0235294	0.125	[PRDX1, SOD1]
GO:1900120	regulation of receptor binding	GO_BiologicalProcess-EBI-UniProt-GOA_18.11.2019_00h00	0.00523119	0.00721354	1.03874e-09	1.03874e-08	[5]	Group29	2	11.1111	2	18	0.0235294	0.111111	[ANXA2P2, ATP2A2]
GO:1903523	negative regulation of blood circulation	GO_BiologicalProcess-EBI-UniProt-GOA_18.11.2019_00h00	0.00582369	0.00786499	1.03874e-09	1.03874e-08	[3, 4, 5, 6]	Group29	2	10.5263	2	19	0.0235294	0.105263	[ATP2A2, BIN1]
GO:0051205	protein insertion into membrane	GO_BiologicalProcess-EBI-UniProt-GOA_18.11.2019_00h00	0.00777497	0.0100844	1.03874e-09	1.03874e-08	[4, 5, 6, 7]	Group29	2	9.09091	2	22	0.0235294	0.0909091	[HSP90AA1, HSPA4]
GO:1903115	regulation of actin filament-based movement	GO_BiologicalProcess-EBI-UniProt-GOA_18.11.2019_00h00	0.0084821	0.0107879	1.03874e-09	1.03874e-08	[4, 5]	Group29	2	8.69565	2	23	0.0235294	0.0869565	[BIN1, MYLK2]
GO:0016529	sarcoplasmic reticulum	GO_CellularComponent-EBI-UniProt-GOA_18.11.2019_00h00	0.0115846	0.0137963	1.03874e-09	1.03874e-08	[4, 5, 6]	Group29	2	7.40741	2	27	0.0235294	0.0740741	[ATP2A2, SRL]
GO:0009409	response to cold	GO_BiologicalProcess-EBI-UniProt-GOA_18.11.2019_00h00	0.0115846	0.0137963	1.03874e-09	1.03874e-08	[3, 4]	Group29	2	7.40741	2	27	0.0235294	0.0740741	[HSP90AA1, HSPD1]
GO:0006626	protein targeting to mitochondrion	GO_BiologicalProcess-EBI-UniProt-GOA_18.11.2019_00h00	0.00208852	0.00346324	1.03874e-09	1.03874e-08	[5, 6, 7, 8, 9, 10]	Group29	2	7.14286	3	42	0.0352941	0.0714286	[HSP90AA1, HSPA4, HSPD1]
GO:0045070	positive regulation of viral genome replication	GO_BiologicalProcess-EBI-UniProt-GOA_18.11.2019_00h00	0.012427	0.0146661	1.03874e-09	1.03874e-08	[5, 6, 7, 8]	Group29	2	7.14286	2	28	0.0235294	0.0714286	[HSPA8, PPID]
GO:0009408	response to heat	GO_BiologicalProcess-EBI-UniProt-GOA_18.11.2019_00h00	0.00044595	0.0010249	1.03874e-09	1.03874e-08	[3, 4]	Group29	2	6.77966	4	59	0.0470588	0.0677966	[CKM, HSP90AA1, PDCD6, SOD1]
GO:0051879	Hsp90 protein binding	GO_MolecularFunction-EBI-UniProt-GOA_18.11.2019_00h00	0.0151089	0.017362	1.03874e-09	1.03874e-08	[4]	Group29	2	6.45161	2	31	0.0235294	0.0645161	[HSP90AA1, PPID]
GO:0050766	positive regulation of phagocytosis	GO_BiologicalProcess-EBI-UniProt-GOA_18.11.2019_00h00	0.0151089	0.017362	1.03874e-09	1.03874e-08	[3, 4, 5, 6, 7]	Group29	2	6.45161	2	31	0.0235294	0.0645161	[CALR3, SOD1]
GO:0072655	establishment of protein localization to mitochondrion	GO_BiologicalProcess-EBI-UniProt-GOA_18.11.2019_00h00	0.00306544	0.00466946	1.03874e-09	1.03874e-08	[5, 6, 7]	Group29	2	6.25	3	48	0.0352941	0.0625	[HSP90AA1, HSPA4, HSPD1]
GO:0015036	disulfide oxidoreductase activity	GO_BiologicalProcess-EBI-UniProt-GOA_18.11.2019_00h00	0.0170225	0.0193908	1.03874e-09	1.03874e-08	[5]	Group29	2	6.06061	2	33	0.0235294	0.0606061	[PDIA3, TXN]
GO:0005507	copper ion binding	GO_MolecularFunction-EBI-UniProt-GOA_18.11.2019_00h00	0.0170225	0.0193908	1.03874e-09	1.03874e-08	[6]	Group29	2	6.06061	2	33	0.0235294	0.0606061	[ATOX1, SOD1]
GO:0070585	protein localization to mitochondrion	GO_BiologicalProcess-EBI-UniProt-GOA_18.11.2019_00h00	0.00364305	0.00536224	1.03874e-09	1.03874e-08	[6]	Group29	2	5.88235	3	51	0.0352941	0.0588235	[HSP90AA1, HSPA4, HSPD1]
GO:0035258	steroid hormone receptor binding	GO_MolecularFunction-EBI-UniProt-GOA_18.11.2019_00h00	0.00384932	0.0056029	1.03874e-09	1.03874e-08	[6, 7]	Group29	2	5.76923	3	52	0.0352941	0.0576923	[CALR3, HSP90AA1, PPID]
GO:0003755	peptidyl-prolyl cis-trans isomerase activity	GO_BiologicalProcess-EBI-UniProt-GOA_18.11.2019_00h00	0.0190334	0.0213109	1.03874e-09	1.03874e-08	[9, 10]	Group29	2	5.71429	2	35	0.0235294	0.0571429	[PPIA, PPID]
GO:0000413	protein peptidyl-prolyl isomerization	GO_BiologicalProcess-EBI-UniProt-GOA_18.11.2019_00h00	0.0190334	0.0213109	1.03874e-09	1.03874e-08	[8, 9]	Group29	2	5.71429	2	35	0.0235294	0.0571429	[PPIA, PPID]
GO:0006749	glutathione metabolic process	GO_BiologicalProcess-EBI-UniProt-GOA_18.11.2019_00h00	0.0190334	0.0213109	1.03874e-09	1.03874e-08	[4, 5, 6]	Group29	2	5.71429	2	35	0.0235294	0.0571429	[GSTM2, SOD1]
GO:0004190	aspartic-type endopeptidase activity	GO_BiologicalProcess-EBI-UniProt-GOA_18.11.2019_00h00	0.0190334	0.0213109	1.03874e-09	1.03874e-08	[8, 9]	Group29	2	5.71429	2	35	0.0235294	0.0571429	[BIN1, GAPDH]
GO:0034605	cellular response to heat	GO_BiologicalProcess-EBI-UniProt-GOA_18.11.2019_00h00	0.0200746	0.0222862	1.03874e-09	1.03874e-08	[4, 5]	Group29	2	5.55556	2	36	0.0235294	0.0555556	[HSP90AA1, PDCD6]
GO:0071156	regulation of cell cycle arrest	GO_BiologicalProcess-EBI-UniProt-GOA_18.11.2019_00h00	0.0200746	0.0222862	1.03874e-09	1.03874e-08	[4, 5, 6, 7]	Group29	2	5.55556	2	36	0.0235294	0.0555556	[BIN1, CALR3]
GO:0070001	aspartic-type peptidase activity	GO_BiologicalProcess-EBI-UniProt-GOA_18.11.2019_00h00	0.0200746	0.0222862	1.03874e-09	1.03874e-08	[7, 8]	Group29	2	5.55556	2	36	0.0235294	0.0555556	[BIN1, GAPDH]
GO:0048770	pigment granule	GO_CellularComponent-EBI-UniProt-GOA_18.11.2019_00h00	0.0222267	0.0242642	1.03874e-09	1.03874e-08	[4, 5, 6, 7]	Group29	2	5.26316	2	38	0.0235294	0.0526316	[HSP90AA1, PDIA3]
GO:0042470	melanosome	GO_CellularComponent-EBI-UniProt-GOA_18.11.2019_00h00	0.0222267	0.0242642	1.03874e-09	1.03874e-08	[5, 6, 7, 8]	Group29	2	5.26316	2	38	0.0235294	0.0526316	[HSP90AA1, PDIA3]
GO:0071806	protein transmembrane transport	GO_BiologicalProcess-EBI-UniProt-GOA_18.11.2019_00h00	0.0233371	0.0252658	1.03874e-09	1.03874e-08	[5, 6, 7, 8]	Group29	2	5.12821	2	39	0.0235294	0.0512821	[HSPA8, HSPD1]
GO:0006941	striated muscle contraction	GO_BiologicalProcess-EBI-UniProt-GOA_18.11.2019_00h00	0.000318778	0.000787923	1.03874e-09	1.03874e-08	[5]	Group29	2	5.10204	5	98	0.0588235	0.0510204	[BIN1, MYLK2, MYOM1, MYOM2, TNNC2]
GO:0090257	regulation of muscle system process	GO_BiologicalProcess-EBI-UniProt-GOA_18.11.2019_00h00	8.37839e-05	0.000288834	1.03874e-09	1.03874e-08	[4, 5]	Group29	2	5.04202	6	119	0.0705882	0.0504202	[ATP2A2, BIN1, MYLK2, SOD1, SRL, TNNC2]
GO:0043502	regulation of muscle adaptation	GO_BiologicalProcess-EBI-UniProt-GOA_18.11.2019_00h00	0.02447	0.0262751	1.03874e-09	1.03874e-08	[3, 4, 5, 6]	Group29	2	5	2	40	0.0235294	0.05	[ATP2A2, SRL]
GO:0055001	muscle cell development	GO_BiologicalProcess-EBI-UniProt-GOA_18.11.2019_00h00	9.19052e-05	0.00030099	1.03874e-09	1.03874e-08	[4, 5]	Group29	2	4.95868	6	121	0.0705882	0.0495868	[ATP2A2, BIN1, LDB3, MYL6, MYOM1, MYOM2]
GO:1903201	regulation of oxidative stress-induced cell death	GO_BiologicalProcess-EBI-UniProt-GOA_18.11.2019_00h00	0.025625	0.0272916	1.03874e-09	1.03874e-08	[4, 5, 6, 7]	Group29	2	4.87805	2	41	0.0235294	0.0487805	[SOD1, TXN]
GO:0006801	superoxide metabolic process	GO_BiologicalProcess-EBI-UniProt-GOA_18.11.2019_00h00	0.0268018	0.0283148	1.03874e-09	1.03874e-08	[4]	Group29	2	4.7619	2	42	0.0235294	0.047619	[PRDX1, SOD1]
GO:0017022	myosin binding	GO_MolecularFunction-EBI-UniProt-GOA_18.11.2019_00h00	0.0292197	0.0303793	1.03874e-09	1.03874e-08	[4]	Group29	2	4.54545	2	44	0.0235294	0.0454545	[MYL6, MYLK2]
GO:0016922	nuclear receptor binding	GO_MolecularFunction-EBI-UniProt-GOA_18.11.2019_00h00	0.00750057	0.00982574	1.03874e-09	1.03874e-08	[6, 7]	Group29	2	4.54545	3	66	0.0352941	0.0454545	[CALR3, HSP90AA1, PPID]
GO:0006919	activation of cysteine-type endopeptidase activity involved in apoptotic process	GO_BiologicalProcess-EBI-UniProt-GOA_18.11.2019_00h00	0.0292197	0.0303793	1.03874e-09	1.03874e-08	[7, 8, 9, 10, 11, 12, 13]	Group29	2	4.54545	2	44	0.0235294	0.0454545	[HSPD1, PDCD6]
GO:0006937	regulation of muscle contraction	GO_BiologicalProcess-EBI-UniProt-GOA_18.11.2019_00h00	0.00208468	0.0035012	1.03874e-09	1.03874e-08	[5, 6]	Group29	2	4.49438	4	89	0.0470588	0.0449438	[BIN1, MYLK2, SOD1, TNNC2]
GO:0050821	protein stabilization	GO_BiologicalProcess-EBI-UniProt-GOA_18.11.2019_00h00	0.000589389	0.00122555	1.03874e-09	1.03874e-08	[4]	Group29	2	4.46429	5	112	0.0588235	0.0446429	[CALR3, GAPDH, HSP90AA1, HSPD1, RTN4]
GO:0005811	lipid droplet	GO_CellularComponent-EBI-UniProt-GOA_18.11.2019_00h00	0.0317215	0.0327206	1.03874e-09	1.03874e-08	[4, 5]	Group29	2	4.34783	2	46	0.0235294	0.0434783	[ANXA2P2, GAPDH]
GO:0006900	vesicle budding from membrane	GO_BiologicalProcess-EBI-UniProt-GOA_18.11.2019_00h00	0.0317215	0.0327206	1.03874e-09	1.03874e-08	[4, 5]	Group29	2	4.34783	2	46	0.0235294	0.0434783	[ANXA2P2, PDCD6]
GO:2000379	positive regulation of reactive oxygen species metabolic process	GO_BiologicalProcess-EBI-UniProt-GOA_18.11.2019_00h00	0.0317215	0.0327206	1.03874e-09	1.03874e-08	[4, 5, 6]	Group29	2	4.34783	2	46	0.0235294	0.0434783	[HSP90AA1, SOD1]
GO:0008088	axo-dendritic transport	GO_BiologicalProcess-EBI-UniProt-GOA_18.11.2019_00h00	0.0317215	0.0327206	1.03874e-09	1.03874e-08	[6, 7]	Group29	2	4.34783	2	46	0.0235294	0.0434783	[HSPA8, SOD1]
GO:0050764	regulation of phagocytosis	GO_BiologicalProcess-EBI-UniProt-GOA_18.11.2019_00h00	0.033003	0.0337765	1.03874e-09	1.03874e-08	[4, 5, 6]	Group29	2	4.25532	2	47	0.0235294	0.0425532	[CALR3, SOD1]
GO:1903409	reactive oxygen species biosynthetic process	GO_BiologicalProcess-EBI-UniProt-GOA_18.11.2019_00h00	0.0356261	0.0359001	1.03874e-09	1.03874e-08	[3, 4]	Group29	2	4.08163	2	49	0.0235294	0.0408163	[HSP90AA1, SOD1]
GO:1900407	regulation of cellular response to oxidative stress	GO_BiologicalProcess-EBI-UniProt-GOA_18.11.2019_00h00	0.036967	0.036967	1.03874e-09	1.03874e-08	[4, 5, 6]	Group29	2	4	2	50	0.0235294	0.04	[SOD1, TXN]
GO:0007009	plasma membrane organization	GO_BiologicalProcess-EBI-UniProt-GOA_18.11.2019_00h00	0.0106454	0.012794	1.03874e-09	1.03874e-08	[4]	Group29	2	4	3	75	0.0352941	0.04	[ATP2A2, BIN1, SOD1]
KEGG:00010	Glycolysis / Gluconeogenesis	KEGG_18.11.2019	1.29044e-14	1.69048e-12	8.95185e-10	1.34278e-08	[-1]	Group25	3	20.7547	11	53	0.129412	0.207547	[ALDH9A1, ALDOC, DLD, ENO1, GAPDH, GPI, LDHA, PGAM1, PGK2, PGM1, PKLR]
GO:0046031	ADP metabolic process	GO_BiologicalProcess-EBI-UniProt-GOA_18.11.2019_00h00	3.64068e-11	1.58976e-09	8.95185e-10	1.34278e-08	[7, 8, 9, 10]	Group25	3	16.3636	9	55	0.105882	0.163636	[AK1, ALDOC, ENO1, ENO3, GAPDH, GPI, PGAM1, PGK2, PKLR]
GO:0006757	ATP generation from ADP	GO_BiologicalProcess-EBI-UniProt-GOA_18.11.2019_00h00	5.70993e-10	6.23334e-09	8.95185e-10	1.34278e-08	[3, 4, 7, 8, 9, 10, 11]	Group25	3	16	8	50	0.0941176	0.16	[ALDOC, ENO1, ENO3, GAPDH, GPI, PGAM1, PGK2, PKLR]
GO:0006096	glycolytic process	GO_BiologicalProcess-EBI-UniProt-GOA_18.11.2019_00h00	5.70993e-10	6.23334e-09	8.95185e-10	1.34278e-08	[4, 5, 8, 9, 10, 11, 12]	Group25	3	16	8	50	0.0941176	0.16	[ALDOC, ENO1, ENO3, GAPDH, GPI, PGAM1, PGK2, PKLR]
GO:0009179	purine ribonucleoside diphosphate metabolic process	GO_BiologicalProcess-EBI-UniProt-GOA_18.11.2019_00h00	5.10103e-11	1.67059e-09	8.95185e-10	1.34278e-08	[7, 8, 9]	Group25	3	15.7895	9	57	0.105882	0.157895	[AK1, ALDOC, ENO1, ENO3, GAPDH, GPI, PGAM1, PGK2, PKLR]
GO:0009135	purine nucleoside diphosphate metabolic process	GO_BiologicalProcess-EBI-UniProt-GOA_18.11.2019_00h00	5.10103e-11	1.67059e-09	8.95185e-10	1.34278e-08	[6, 7, 8]	Group25	3	15.7895	9	57	0.105882	0.157895	[AK1, ALDOC, ENO1, ENO3, GAPDH, GPI, PGAM1, PGK2, PKLR]
GO:0009185	ribonucleoside diphosphate metabolic process	GO_BiologicalProcess-EBI-UniProt-GOA_18.11.2019_00h00	7.05544e-11	1.54044e-09	8.95185e-10	1.34278e-08	[6, 7, 8]	Group25	3	15.2542	9	59	0.105882	0.152542	[AK1, ALDOC, ENO1, ENO3, GAPDH, GPI, PGAM1, PGK2, PKLR]
GO:0006094	gluconeogenesis	GO_BiologicalProcess-EBI-UniProt-GOA_18.11.2019_00h00	1.46706e-09	1.37274e-08	8.95185e-10	1.34278e-08	[6, 7]	Group25	3	14.2857	8	56	0.0941176	0.142857	[ALDOC, ENO1, ENO3, GAPDH, GOT1, GPI, PGAM1, PGK2]
GO:0006090	pyruvate metabolic process	GO_BiologicalProcess-EBI-UniProt-GOA_18.11.2019_00h00	1.14998e-11	7.53236e-10	8.95185e-10	1.34278e-08	[7]	Group25	3	14.2857	10	70	0.117647	0.142857	[ALDOC, DLD, ENO1, ENO3, GAPDH, GPI, LDHA, PGAM1, PGK2, PKLR]
GO:0019319	hexose biosynthetic process	GO_BiologicalProcess-EBI-UniProt-GOA_18.11.2019_00h00	1.96035e-09	1.71204e-08	8.95185e-10	1.34278e-08	[5, 6]	Group25	3	13.7931	8	58	0.0941176	0.137931	[ALDOC, ENO1, ENO3, GAPDH, GOT1, GPI, PGAM1, PGK2]
GO:0046939	nucleotide phosphorylation	GO_BiologicalProcess-EBI-UniProt-GOA_18.11.2019_00h00	2.00834e-10	2.63093e-09	8.95185e-10	1.34278e-08	[6]	Group25	3	13.6364	9	66	0.105882	0.136364	[AK1, ALDOC, ENO1, ENO3, GAPDH, GPI, PGAM1, PGK2, PKLR]
GO:0006165	nucleoside diphosphate phosphorylation	GO_BiologicalProcess-EBI-UniProt-GOA_18.11.2019_00h00	2.00834e-10	2.63093e-09	8.95185e-10	1.34278e-08	[6, 7, 8]	Group25	3	13.6364	9	66	0.105882	0.136364	[AK1, ALDOC, ENO1, ENO3, GAPDH, GPI, PGAM1, PGK2, PKLR]
GO:0046364	monosaccharide biosynthetic process	GO_BiologicalProcess-EBI-UniProt-GOA_18.11.2019_00h00	4.3958e-09	3.19917e-08	8.95185e-10	1.34278e-08	[4, 5]	Group25	3	12.5	8	64	0.0941176	0.125	[ALDOC, ENO1, ENO3, GAPDH, GOT1, GPI, PGAM1, PGK2]
KEGG:00030	Pentose phosphate pathway	KEGG_18.11.2019	0.000450682	0.00101792	8.95185e-10	1.34278e-08	[-1]	Group25	3	12	3	25	0.0352941	0.12	[ALDOC, GPI, PGM1]
GO:0009132	nucleoside diphosphate metabolic process	GO_BiologicalProcess-EBI-UniProt-GOA_18.11.2019_00h00	8.29463e-10	8.35844e-09	8.95185e-10	1.34278e-08	[5, 6, 7]	Group25	3	11.6883	9	77	0.105882	0.116883	[AK1, ALDOC, ENO1, ENO3, GAPDH, GPI, PGAM1, PGK2, PKLR]
GO:0016052	carbohydrate catabolic process	GO_BiologicalProcess-EBI-UniProt-GOA_18.11.2019_00h00	2.03573e-09	1.66675e-08	8.95185e-10	1.34278e-08	[4]	Group25	3	10.5882	9	85	0.105882	0.105882	[AGL, ALDOC, ENO1, ENO3, GAPDH, GPI, PGAM1, PGK2, PKLR]
GO:0006006	glucose metabolic process	GO_BiologicalProcess-EBI-UniProt-GOA_18.11.2019_00h00	6.21596e-08	3.70132e-07	8.95185e-10	1.34278e-08	[5, 6]	Group25	3	7.2	9	125	0.105882	0.072	[ALDOC, ENO1, ENO3, GAPDH, GOT1, GPI, PGAM1, PGK2, PGM1]
GO:0016051	carbohydrate biosynthetic process	GO_BiologicalProcess-EBI-UniProt-GOA_18.11.2019_00h00	1.20991e-07	6.89123e-07	8.95185e-10	1.34278e-08	[4]	Group25	3	6.66667	9	135	0.105882	0.0666667	[AGL, ALDOC, ENO1, ENO3, GAPDH, GOT1, GPI, PGAM1, PGK2]
GO:0009150	purine ribonucleotide metabolic process	GO_BiologicalProcess-EBI-UniProt-GOA_18.11.2019_00h00	6.14205e-11	1.60922e-09	8.95185e-10	1.34278e-08	[6, 7, 8, 9]	Group25	3	6.27803	14	223	0.164706	0.0627803	[AK1, ALDOC, ATP5A1Z, DLD, ENO1, ENO3, GAPDH, GPI, HINT2, PGAM1, PGK2, PKLR, RAN, SUCLA2]
GO:0019318	hexose metabolic process	GO_BiologicalProcess-EBI-UniProt-GOA_18.11.2019_00h00	2.66112e-07	1.45253e-06	8.95185e-10	1.34278e-08	[4, 5]	Group25	3	6.08108	9	148	0.105882	0.0608108	[ALDOC, ENO1, ENO3, GAPDH, GOT1, GPI, PGAM1, PGK2, PGM1]
GO:0006163	purine nucleotide metabolic process	GO_BiologicalProcess-EBI-UniProt-GOA_18.11.2019_00h00	1.23464e-10	2.31053e-09	8.95185e-10	1.34278e-08	[5, 6, 7, 8]	Group25	3	5.95745	14	235	0.164706	0.0595745	[AK1, ALDOC, ATP5A1Z, DLD, ENO1, ENO3, GAPDH, GPI, HINT2, PGAM1, PGK2, PKLR, RAN, SUCLA2]
GO:0009259	ribonucleotide metabolic process	GO_BiologicalProcess-EBI-UniProt-GOA_18.11.2019_00h00	1.38164e-10	2.26243e-09	8.95185e-10	1.34278e-08	[5, 6, 7, 8]	Group25	3	5.90717	14	237	0.164706	0.0590717	[AK1, ALDOC, ATP5A1Z, DLD, ENO1, ENO3, GAPDH, GPI, HINT2, PGAM1, PGK2, PKLR, RAN, SUCLA2]
GO:0019693	ribose phosphate metabolic process	GO_BiologicalProcess-EBI-UniProt-GOA_18.11.2019_00h00	1.82197e-10	2.65198e-09	8.95185e-10	1.34278e-08	[4, 5]	Group25	3	5.78512	14	242	0.164706	0.0578512	[AK1, ALDOC, ATP5A1Z, DLD, ENO1, ENO3, GAPDH, GPI, HINT2, PGAM1, PGK2, PKLR, RAN, SUCLA2]
GO:0072521	purine-containing compound metabolic process	GO_BiologicalProcess-EBI-UniProt-GOA_18.11.2019_00h00	4.45827e-10	5.30939e-09	8.95185e-10	1.34278e-08	[4]	Group25	3	5.40541	14	259	0.164706	0.0540541	[AK1, ALDOC, ATP5A1Z, DLD, ENO1, ENO3, GAPDH, GPI, HINT2, PGAM1, PGK2, PKLR, RAN, SUCLA2]
GO:0005996	monosaccharide metabolic process	GO_BiologicalProcess-EBI-UniProt-GOA_18.11.2019_00h00	7.39987e-07	3.7284e-06	8.95185e-10	1.34278e-08	[3, 4]	Group25	3	5.38922	9	167	0.105882	0.0538922	[ALDOC, ENO1, ENO3, GAPDH, GOT1, GPI, PGAM1, PGK2, PGM1]
GO:0009117	nucleotide metabolic process	GO_BiologicalProcess-EBI-UniProt-GOA_18.11.2019_00h00	4.78516e-09	3.29924e-08	8.95185e-10	1.34278e-08	[5, 6, 7]	Group25	3	4.50161	14	311	0.164706	0.0450161	[AK1, ALDOC, ATP5A1Z, DLD, ENO1, ENO3, GAPDH, GPI, HINT2, PGAM1, PGK2, PKLR, RAN, SUCLA2]
GO:0006753	nucleoside phosphate metabolic process	GO_BiologicalProcess-EBI-UniProt-GOA_18.11.2019_00h00	5.86862e-09	3.84395e-08	8.95185e-10	1.34278e-08	[4, 5, 6]	Group25	3	4.43038	14	316	0.164706	0.0443038	[AK1, ALDOC, ATP5A1Z, DLD, ENO1, ENO3, GAPDH, GPI, HINT2, PGAM1, PGK2, PKLR, RAN, SUCLA2]
GO:0000287	magnesium ion binding	GO_MolecularFunction-EBI-UniProt-GOA_18.11.2019_00h00	3.12168e-09	2.40553e-08	3.12168e-09	2.34126e-08	[5]	Group01	4	6.875	11	160	0.129412	0.06875	[ADPRHL2, ENO1, ENO3, IDH2, IDH3A, MYL6, PDCD6, PGM1, PKLR, RAN, SUCLA2]
GO:0033292	T-tubule organization	GO_BiologicalProcess-EBI-UniProt-GOA_18.11.2019_00h00	0.000216789	0.000567987	2.2559e-08	1.35354e-07	[4, 5, 6]	Group27	5	50	2	4	0.0235294	0.5	[ATP2A2, BIN1]
GO:0019828	aspartic-type endopeptidase inhibitor activity	GO_BiologicalProcess-EBI-UniProt-GOA_18.11.2019_00h00	0.000216789	0.000567987	2.2559e-08	1.35354e-07	[8, 9, 10, 11, 12]	Group27	5	50	2	4	0.0235294	0.5	[BIN1, GAPDH]
GO:0033142	progesterone receptor binding	GO_MolecularFunction-EBI-UniProt-GOA_18.11.2019_00h00	0.000359889	0.000857189	2.2559e-08	1.35354e-07	[7, 8]	Group27	5	40	2	5	0.0235294	0.4	[HSP90AA1, PPID]
GO:0051920	peroxiredoxin activity	GO_BiologicalProcess-EBI-UniProt-GOA_18.11.2019_00h00	0.000749816	0.00153478	2.2559e-08	1.35354e-07	[5, 8]	Group27	5	28.5714	2	7	0.0235294	0.285714	[PRDX1, PRDX6]
GO:0044794	positive regulation by host of viral process	GO_BiologicalProcess-EBI-UniProt-GOA_18.11.2019_00h00	0.00193304	0.00328868	2.2559e-08	1.35354e-07	[4, 5, 6, 7]	Group27	5	18.1818	2	11	0.0235294	0.181818	[ANXA2P2, HSPA8]
GO:0016018	cyclosporin A binding	GO_MolecularFunction-EBI-UniProt-GOA_18.11.2019_00h00	0.00231052	0.00373677	2.2559e-08	1.35354e-07	[3, 4]	Group27	5	16.6667	2	12	0.0235294	0.166667	[PPIA, PPID]
GO:0098761	cellular response to interleukin-7	GO_BiologicalProcess-EBI-UniProt-GOA_18.11.2019_00h00	0.00271988	0.00419181	2.2559e-08	1.35354e-07	[6]	Group27	5	15.3846	2	13	0.0235294	0.153846	[HSPD1, PDIA3]
GO:0098760	response to interleukin-7	GO_BiologicalProcess-EBI-UniProt-GOA_18.11.2019_00h00	0.00271988	0.00419181	2.2559e-08	1.35354e-07	[5]	Group27	5	15.3846	2	13	0.0235294	0.153846	[HSPD1, PDIA3]
GO:0045822	negative regulation of heart contraction	GO_BiologicalProcess-EBI-UniProt-GOA_18.11.2019_00h00	0.00316072	0.00475924	2.2559e-08	1.35354e-07	[4, 5, 6, 7]	Group27	5	14.2857	2	14	0.0235294	0.142857	[ATP2A2, BIN1]
GO:0048026	positive regulation of mRNA splicing, via spliceosome	GO_BiologicalProcess-EBI-UniProt-GOA_18.11.2019_00h00	0.00363265	0.0054077	2.2559e-08	1.35354e-07	[6, 7, 8, 9, 10, 11, 12, 13]	Group27	5	13.3333	2	15	0.0235294	0.133333	[HSPA8, PRDX6]
GO:0097718	disordered domain specific binding	GO_MolecularFunction-EBI-UniProt-GOA_18.11.2019_00h00	0.00413529	0.00595301	2.2559e-08	1.35354e-07	[4]	Group27	5	12.5	2	16	0.0235294	0.125	[GAPDH, HSP90AA1]
GO:1900120	regulation of receptor binding	GO_BiologicalProcess-EBI-UniProt-GOA_18.11.2019_00h00	0.00523119	0.00721354	2.2559e-08	1.35354e-07	[5]	Group27	5	11.1111	2	18	0.0235294	0.111111	[ANXA2P2, ATP2A2]
GO:1903523	negative regulation of blood circulation	GO_BiologicalProcess-EBI-UniProt-GOA_18.11.2019_00h00	0.00582369	0.00786499	2.2559e-08	1.35354e-07	[3, 4, 5, 6]	Group27	5	10.5263	2	19	0.0235294	0.105263	[ATP2A2, BIN1]
GO:0050685	positive regulation of mRNA processing	GO_BiologicalProcess-EBI-UniProt-GOA_18.11.2019_00h00	0.00709595	0.00938959	2.2559e-08	1.35354e-07	[5, 6, 7, 8, 9, 10]	Group27	5	9.52381	2	21	0.0235294	0.0952381	[HSPA8, PRDX6]
GO:0044788	modulation by host of viral process	GO_BiologicalProcess-EBI-UniProt-GOA_18.11.2019_00h00	0.00777497	0.0100844	2.2559e-08	1.35354e-07	[5, 6]	Group27	5	9.09091	2	22	0.0235294	0.0909091	[ANXA2P2, HSPA8]
GO:0051702	interaction with symbiont	GO_BiologicalProcess-EBI-UniProt-GOA_18.11.2019_00h00	0.000184696	0.000504065	2.2559e-08	1.35354e-07	[3, 4]	Group27	5	8.51064	4	47	0.0470588	0.0851064	[ANXA2P2, GAPDH, HSPA8, HSPD1]
GO:0032365	intracellular lipid transport	GO_BiologicalProcess-EBI-UniProt-GOA_18.11.2019_00h00	0.00921699	0.0114993	2.2559e-08	1.35354e-07	[4, 5, 6]	Group27	5	8.33333	2	24	0.0235294	0.0833333	[ANXA2P2, FABP3]
GO:0033120	positive regulation of RNA splicing	GO_BiologicalProcess-EBI-UniProt-GOA_18.11.2019_00h00	0.00997927	0.0122176	2.2559e-08	1.35354e-07	[5, 6, 7, 8, 9, 10]	Group27	5	8	2	25	0.0235294	0.08	[HSPA8, PRDX6]
GO:0016529	sarcoplasmic reticulum	GO_CellularComponent-EBI-UniProt-GOA_18.11.2019_00h00	0.0115846	0.0137963	2.2559e-08	1.35354e-07	[4, 5, 6]	Group27	5	7.40741	2	27	0.0235294	0.0740741	[ATP2A2, SRL]
GO:0009409	response to cold	GO_BiologicalProcess-EBI-UniProt-GOA_18.11.2019_00h00	0.0115846	0.0137963	2.2559e-08	1.35354e-07	[3, 4]	Group27	5	7.40741	2	27	0.0235294	0.0740741	[HSP90AA1, HSPD1]
GO:0045070	positive regulation of viral genome replication	GO_BiologicalProcess-EBI-UniProt-GOA_18.11.2019_00h00	0.012427	0.0146661	2.2559e-08	1.35354e-07	[5, 6, 7, 8]	Group27	5	7.14286	2	28	0.0235294	0.0714286	[HSPA8, PPID]
GO:0051851	modification by host of symbiont morphology or physiology	GO_BiologicalProcess-EBI-UniProt-GOA_18.11.2019_00h00	0.00223539	0.00366045	2.2559e-08	1.35354e-07	[4, 5]	Group27	5	6.97674	3	43	0.0352941	0.0697674	[ANXA2P2, GAPDH, HSPA8]
GO:0061462	protein localization to lysosome	GO_BiologicalProcess-EBI-UniProt-GOA_18.11.2019_00h00	0.0132954	0.0155509	2.2559e-08	1.35354e-07	[7]	Group27	5	6.89655	2	29	0.0235294	0.0689655	[HSPA8, RTN4]
GO:0004623	phospholipase A2 activity	GO_MolecularFunction-EBI-UniProt-GOA_18.11.2019_00h00	0.0132954	0.0155509	2.2559e-08	1.35354e-07	[5, 6]	Group27	5	6.89655	2	29	0.0235294	0.0689655	[ANXA2P2, PRDX6]
GO:1903902	positive regulation of viral life cycle	GO_BiologicalProcess-EBI-UniProt-GOA_18.11.2019_00h00	0.00238853	0.00381582	2.2559e-08	1.35354e-07	[4, 5, 6, 7]	Group27	5	6.81818	3	44	0.0352941	0.0681818	[ANXA2P2, HSPA8, PPID]
GO:0070062	extracellular exosome	GO_CellularComponent-EBI-UniProt-GOA_18.11.2019_00h00	0.000506652	0.00110619	2.2559e-08	1.35354e-07	[3, 4, 5, 6]	Group27	5	6.55738	4	61	0.0470588	0.0655738	[ANXA2P2, HSPA4, HSPA8, HSPD1]
GO:0051879	Hsp90 protein binding	GO_MolecularFunction-EBI-UniProt-GOA_18.11.2019_00h00	0.0151089	0.017362	2.2559e-08	1.35354e-07	[4]	Group27	5	6.45161	2	31	0.0235294	0.0645161	[HSP90AA1, PPID]
GO:1903561	extracellular vesicle	GO_CellularComponent-EBI-UniProt-GOA_18.11.2019_00h00	0.000809019	0.00160578	2.2559e-08	1.35354e-07	[4, 5]	Group27	5	5.7971	4	69	0.0470588	0.057971	[ANXA2P2, HSPA4, HSPA8, HSPD1]
GO:0004190	aspartic-type endopeptidase activity	GO_BiologicalProcess-EBI-UniProt-GOA_18.11.2019_00h00	0.0190334	0.0213109	2.2559e-08	1.35354e-07	[8, 9]	Group27	5	5.71429	2	35	0.0235294	0.0571429	[BIN1, GAPDH]
GO:0003755	peptidyl-prolyl cis-trans isomerase activity	GO_BiologicalProcess-EBI-UniProt-GOA_18.11.2019_00h00	0.0190334	0.0213109	2.2559e-08	1.35354e-07	[9, 10]	Group27	5	5.71429	2	35	0.0235294	0.0571429	[PPIA, PPID]
GO:0000413	protein peptidyl-prolyl isomerization	GO_BiologicalProcess-EBI-UniProt-GOA_18.11.2019_00h00	0.0190334	0.0213109	2.2559e-08	1.35354e-07	[8, 9]	Group27	5	5.71429	2	35	0.0235294	0.0571429	[PPIA, PPID]
GO:0070001	aspartic-type peptidase activity	GO_BiologicalProcess-EBI-UniProt-GOA_18.11.2019_00h00	0.0200746	0.0222862	2.2559e-08	1.35354e-07	[7, 8]	Group27	5	5.55556	2	36	0.0235294	0.0555556	[BIN1, GAPDH]
GO:0034605	cellular response to heat	GO_BiologicalProcess-EBI-UniProt-GOA_18.11.2019_00h00	0.0200746	0.0222862	2.2559e-08	1.35354e-07	[4, 5]	Group27	5	5.55556	2	36	0.0235294	0.0555556	[HSP90AA1, PDCD6]
GO:0051817	modification of morphology or physiology of other organism involved in symbiotic interaction	GO_BiologicalProcess-EBI-UniProt-GOA_18.11.2019_00h00	0.00474501	0.00661273	2.2559e-08	1.35354e-07	[4]	Group27	5	5.35714	3	56	0.0352941	0.0535714	[ANXA2P2, GAPDH, HSPA8]
GO:0071806	protein transmembrane transport	GO_BiologicalProcess-EBI-UniProt-GOA_18.11.2019_00h00	0.0233371	0.0252658	2.2559e-08	1.35354e-07	[5, 6, 7, 8]	Group27	5	5.12821	2	39	0.0235294	0.0512821	[HSPA8, HSPD1]
GO:0001786	phosphatidylserine binding	GO_MolecularFunction-EBI-UniProt-GOA_18.11.2019_00h00	0.0233371	0.0252658	2.2559e-08	1.35354e-07	[3, 4, 5]	Group27	5	5.12821	2	39	0.0235294	0.0512821	[ANXA2P2, HSPA8]
GO:0055081	anion homeostasis	GO_BiologicalProcess-EBI-UniProt-GOA_18.11.2019_00h00	0.02447	0.0262751	2.2559e-08	1.35354e-07	[6]	Group27	5	5	2	40	0.0235294	0.05	[FABP3, GOT1]
GO:0043502	regulation of muscle adaptation	GO_BiologicalProcess-EBI-UniProt-GOA_18.11.2019_00h00	0.02447	0.0262751	2.2559e-08	1.35354e-07	[3, 4, 5, 6]	Group27	5	5	2	40	0.0235294	0.05	[ATP2A2, SRL]
GO:0048524	positive regulation of viral process	GO_BiologicalProcess-EBI-UniProt-GOA_18.11.2019_00h00	0.00602839	0.00805836	2.2559e-08	1.35354e-07	[3, 4, 5, 6]	Group27	5	4.91803	3	61	0.0352941	0.0491803	[ANXA2P2, HSPA8, PPID]
GO:0032370	positive regulation of lipid transport	GO_BiologicalProcess-EBI-UniProt-GOA_18.11.2019_00h00	0.025625	0.0272916	2.2559e-08	1.35354e-07	[3, 4, 5, 6, 7]	Group27	5	4.87805	2	41	0.0235294	0.0487805	[ANXA2P2, FABP3]
GO:0030199	collagen fibril organization	GO_BiologicalProcess-EBI-UniProt-GOA_18.11.2019_00h00	0.025625	0.0272916	2.2559e-08	1.35354e-07	[4, 5]	Group27	5	4.87805	2	41	0.0235294	0.0487805	[ANXA2P2, LUM]
GO:0005544	calcium-dependent phospholipid binding	GO_MolecularFunction-EBI-UniProt-GOA_18.11.2019_00h00	0.0280001	0.0293441	2.2559e-08	1.35354e-07	[4, 5]	Group27	5	4.65116	2	43	0.0235294	0.0465116	[ANXA2P2, ANXA4]
GO:0006919	activation of cysteine-type endopeptidase activity involved in apoptotic process	GO_BiologicalProcess-EBI-UniProt-GOA_18.11.2019_00h00	0.0292197	0.0303793	2.2559e-08	1.35354e-07	[7, 8, 9, 10, 11, 12, 13]	Group27	5	4.54545	2	44	0.0235294	0.0454545	[HSPD1, PDCD6]
GO:0008088	axo-dendritic transport	GO_BiologicalProcess-EBI-UniProt-GOA_18.11.2019_00h00	0.0317215	0.0327206	2.2559e-08	1.35354e-07	[6, 7]	Group27	5	4.34783	2	46	0.0235294	0.0434783	[HSPA8, SOD1]
GO:0006900	vesicle budding from membrane	GO_BiologicalProcess-EBI-UniProt-GOA_18.11.2019_00h00	0.0317215	0.0327206	2.2559e-08	1.35354e-07	[4, 5]	Group27	5	4.34783	2	46	0.0235294	0.0434783	[ANXA2P2, PDCD6]
GO:0005811	lipid droplet	GO_CellularComponent-EBI-UniProt-GOA_18.11.2019_00h00	0.0317215	0.0327206	2.2559e-08	1.35354e-07	[4, 5]	Group27	5	4.34783	2	46	0.0235294	0.0434783	[ANXA2P2, GAPDH]
GO:0006986	response to unfolded protein	GO_BiologicalProcess-EBI-UniProt-GOA_18.11.2019_00h00	0.00916775	0.0115478	2.2559e-08	1.35354e-07	[4, 5]	Group27	5	4.22535	3	71	0.0352941	0.0422535	[CALR3, HSPA8, HSPD1]
GO:0072665	protein localization to vacuole	GO_BiologicalProcess-EBI-UniProt-GOA_18.11.2019_00h00	0.0356261	0.0359001	2.2559e-08	1.35354e-07	[6]	Group27	5	4.08163	2	49	0.0235294	0.0408163	[HSPA8, RTN4]
GO:0042824	MHC class I peptide loading complex	GO_CellularComponent-EBI-UniProt-GOA_18.11.2019_00h00	0.000216789	0.000567987	2.85341e-07	1.42671e-06	[3, 4, 5, 6, 7, 8]	Group24	6	50	2	4	0.0235294	0.5	[CALR3, PDIA3]
GO:0015037	peptide disulfide oxidoreductase activity	GO_BiologicalProcess-EBI-UniProt-GOA_18.11.2019_00h00	0.00158783	0.00284939	2.85341e-07	1.42671e-06	[6]	Group24	6	20	2	10	0.0235294	0.2	[PDIA3, TXN]
GO:0098761	cellular response to interleukin-7	GO_BiologicalProcess-EBI-UniProt-GOA_18.11.2019_00h00	0.00271988	0.00419181	2.85341e-07	1.42671e-06	[6]	Group24	6	15.3846	2	13	0.0235294	0.153846	[HSPD1, PDIA3]
GO:0098760	response to interleukin-7	GO_BiologicalProcess-EBI-UniProt-GOA_18.11.2019_00h00	0.00271988	0.00419181	2.85341e-07	1.42671e-06	[5]	Group24	6	15.3846	2	13	0.0235294	0.153846	[HSPD1, PDIA3]
GO:0045454	cell redox homeostasis	GO_BiologicalProcess-EBI-UniProt-GOA_18.11.2019_00h00	1.24874e-05	5.45284e-05	2.85341e-07	1.42671e-06	[3, 4, 5]	Group24	6	10	5	50	0.0588235	0.1	[DLD, PDIA3, PRDX1, PRDX6, TXN]
GO:0009409	response to cold	GO_BiologicalProcess-EBI-UniProt-GOA_18.11.2019_00h00	0.0115846	0.0137963	2.85341e-07	1.42671e-06	[3, 4]	Group24	6	7.40741	2	27	0.0235294	0.0740741	[HSP90AA1, HSPD1]
GO:0005788	endoplasmic reticulum lumen	GO_CellularComponent-EBI-UniProt-GOA_18.11.2019_00h00	0.00208852	0.00346324	2.85341e-07	1.42671e-06	[4, 5, 6]	Group24	6	7.14286	3	42	0.0352941	0.0714286	[CALR3, PDIA3, SRL]
GO:0016667	oxidoreductase activity, acting on a sulfur group of donors	GO_BiologicalProcess-EBI-UniProt-GOA_18.11.2019_00h00	0.00271394	0.00423245	2.85341e-07	1.42671e-06	[4]	Group24	6	6.52174	3	46	0.0352941	0.0652174	[DLD, PDIA3, TXN]
GO:0050766	positive regulation of phagocytosis	GO_BiologicalProcess-EBI-UniProt-GOA_18.11.2019_00h00	0.0151089	0.017362	2.85341e-07	1.42671e-06	[3, 4, 5, 6, 7]	Group24	6	6.45161	2	31	0.0235294	0.0645161	[CALR3, SOD1]
GO:0015036	disulfide oxidoreductase activity	GO_BiologicalProcess-EBI-UniProt-GOA_18.11.2019_00h00	0.0170225	0.0193908	2.85341e-07	1.42671e-06	[5]	Group24	6	6.06061	2	33	0.0235294	0.0606061	[PDIA3, TXN]
GO:0071156	regulation of cell cycle arrest	GO_BiologicalProcess-EBI-UniProt-GOA_18.11.2019_00h00	0.0200746	0.0222862	2.85341e-07	1.42671e-06	[4, 5, 6, 7]	Group24	6	5.55556	2	36	0.0235294	0.0555556	[BIN1, CALR3]
GO:0048770	pigment granule	GO_CellularComponent-EBI-UniProt-GOA_18.11.2019_00h00	0.0222267	0.0242642	2.85341e-07	1.42671e-06	[4, 5, 6, 7]	Group24	6	5.26316	2	38	0.0235294	0.0526316	[HSP90AA1, PDIA3]
GO:0042470	melanosome	GO_CellularComponent-EBI-UniProt-GOA_18.11.2019_00h00	0.0222267	0.0242642	2.85341e-07	1.42671e-06	[5, 6, 7, 8]	Group24	6	5.26316	2	38	0.0235294	0.0526316	[HSP90AA1, PDIA3]
GO:0071806	protein transmembrane transport	GO_BiologicalProcess-EBI-UniProt-GOA_18.11.2019_00h00	0.0233371	0.0252658	2.85341e-07	1.42671e-06	[5, 6, 7, 8]	Group24	6	5.12821	2	39	0.0235294	0.0512821	[HSPA8, HSPD1]
GO:1903201	regulation of oxidative stress-induced cell death	GO_BiologicalProcess-EBI-UniProt-GOA_18.11.2019_00h00	0.025625	0.0272916	2.85341e-07	1.42671e-06	[4, 5, 6, 7]	Group24	6	4.87805	2	41	0.0235294	0.0487805	[SOD1, TXN]
GO:0006919	activation of cysteine-type endopeptidase activity involved in apoptotic process	GO_BiologicalProcess-EBI-UniProt-GOA_18.11.2019_00h00	0.0292197	0.0303793	2.85341e-07	1.42671e-06	[7, 8, 9, 10, 11, 12, 13]	Group24	6	4.54545	2	44	0.0235294	0.0454545	[HSPD1, PDCD6]
GO:0050764	regulation of phagocytosis	GO_BiologicalProcess-EBI-UniProt-GOA_18.11.2019_00h00	0.033003	0.0337765	2.85341e-07	1.42671e-06	[4, 5, 6]	Group24	6	4.25532	2	47	0.0235294	0.0425532	[CALR3, SOD1]
GO:1900407	regulation of cellular response to oxidative stress	GO_BiologicalProcess-EBI-UniProt-GOA_18.11.2019_00h00	0.036967	0.036967	2.85341e-07	1.42671e-06	[4, 5, 6]	Group24	6	4	2	50	0.0235294	0.04	[SOD1, TXN]
KEGG:00030	Pentose phosphate pathway	KEGG_18.11.2019	0.000450682	0.00101792	1.50905e-06	6.46737e-06	[-1]	Group14	7	12	3	25	0.0352941	0.12	[ALDOC, GPI, PGM1]
KEGG:00500	Starch and sucrose metabolism	KEGG_18.11.2019	0.00103234	0.00195996	1.50905e-06	6.46737e-06	[-1]	Group14	7	9.09091	3	33	0.0352941	0.0909091	[AGL, GPI, PGM1]
GO:0006006	glucose metabolic process	GO_BiologicalProcess-EBI-UniProt-GOA_18.11.2019_00h00	6.21596e-08	3.70132e-07	1.50905e-06	6.46737e-06	[5, 6]	Group14	7	7.2	9	125	0.105882	0.072	[ALDOC, ENO1, ENO3, GAPDH, GOT1, GPI, PGAM1, PGK2, PGM1]
GO:0019318	hexose metabolic process	GO_BiologicalProcess-EBI-UniProt-GOA_18.11.2019_00h00	2.66112e-07	1.45253e-06	1.50905e-06	6.46737e-06	[4, 5]	Group14	7	6.08108	9	148	0.105882	0.0608108	[ALDOC, ENO1, ENO3, GAPDH, GOT1, GPI, PGAM1, PGK2, PGM1]
GO:0005996	monosaccharide metabolic process	GO_BiologicalProcess-EBI-UniProt-GOA_18.11.2019_00h00	7.39987e-07	3.7284e-06	1.50905e-06	6.46737e-06	[3, 4]	Group14	7	5.38922	9	167	0.105882	0.0538922	[ALDOC, ENO1, ENO3, GAPDH, GOT1, GPI, PGAM1, PGK2, PGM1]
KEGG:00520	Amino sugar and nucleotide sugar metabolism	KEGG_18.11.2019	0.0343047	0.0348365	1.50905e-06	6.46737e-06	[-1]	Group14	7	4.16667	2	48	0.0235294	0.0416667	[GPI, PGM1]
KEGG:00620	Pyruvate metabolism	KEGG_18.11.2019	3.32997e-08	2.07727e-07	2.26559e-06	8.49596e-06	[-1]	Group13	8	18.75	6	32	0.0705882	0.1875	[ALDH9A1, DLD, FH, GLO1, LDHA, PKLR]
GO:0016620	oxidoreductase activity, acting on the aldehyde or oxo group of donors, NAD or NADP as acceptor	GO_BiologicalProcess-EBI-UniProt-GOA_18.11.2019_00h00	1.70559e-05	7.2075e-05	2.26559e-06	8.49596e-06	[5]	Group13	8	15.3846	4	26	0.0470588	0.153846	[ALDH5A1, ALDH9A1, DLD, GAPDH]
GO:0016903	oxidoreductase activity, acting on the aldehyde or oxo group of donors	GO_BiologicalProcess-EBI-UniProt-GOA_18.11.2019_00h00	0.000107805	0.000344451	2.26559e-06	8.49596e-06	[4]	Group13	8	9.7561	4	41	0.0470588	0.097561	[ALDH5A1, ALDH9A1, DLD, GAPDH]
KEGG:00380	Tryptophan metabolism	KEGG_18.11.2019	0.0233371	0.0252658	2.26559e-06	8.49596e-06	[-1]	Group13	8	5.12821	2	39	0.0235294	0.0512821	[ALDH9A1, DLD]
KEGG:00280	Valine, leucine and isoleucine degradation	KEGG_18.11.2019	0.0292197	0.0303793	2.26559e-06	8.49596e-06	[-1]	Group13	8	4.54545	2	44	0.0235294	0.0454545	[ALDH9A1, DLD]
GO:0042133	neurotransmitter metabolic process	GO_BiologicalProcess-EBI-UniProt-GOA_18.11.2019_00h00	0.0102639	0.0124497	2.26559e-06	8.49596e-06	[3, 4]	Group13	8	4.05405	3	74	0.0352941	0.0405405	[ALDH5A1, ALDH9A1, HSP90AA1]
GO:0004448	isocitrate dehydrogenase activity	GO_BiologicalProcess-EBI-UniProt-GOA_18.11.2019_00h00	0.000216789	0.000567987	9.22442e-06	3.07481e-05	[6]	Group19	9	50	2	4	0.0235294	0.5	[IDH2, IDH3A]
KEGG:00020	Citrate cycle (TCA cycle)	KEGG_18.11.2019	6.43119e-07	3.36995e-06	9.22442e-06	3.07481e-05	[-1]	Group19	9	17.8571	5	28	0.0588235	0.178571	[DLD, FH, IDH2, IDH3A, SUCLA2]
GO:0006099	tricarboxylic acid cycle	GO_BiologicalProcess-EBI-UniProt-GOA_18.11.2019_00h00	2.05472e-06	9.96919e-06	9.22442e-06	3.07481e-05	[3, 6, 7]	Group19	9	14.2857	5	35	0.0588235	0.142857	[CS, FH, IDH2, IDH3A, SUCLA2]
KEGG:00640	Propanoate metabolism	KEGG_18.11.2019	0.000942604	0.001843	9.22442e-06	3.07481e-05	[-1]	Group19	9	9.375	3	32	0.0352941	0.09375	[DLD, LDHA, SUCLA2]
GO:0072350	tricarboxylic acid metabolic process	GO_BiologicalProcess-EBI-UniProt-GOA_18.11.2019_00h00	0.00777497	0.0100844	9.22442e-06	3.07481e-05	[6]	Group19	9	9.09091	2	22	0.0235294	0.0909091	[CS, IDH2]
GO:0009060	aerobic respiration	GO_BiologicalProcess-EBI-UniProt-GOA_18.11.2019_00h00	3.06958e-05	0.000121853	9.22442e-06	3.07481e-05	[5, 6]	Group19	9	8.33333	5	60	0.0588235	0.0833333	[CS, FH, IDH2, IDH3A, SUCLA2]
GO:0051287	NAD binding	GO_MolecularFunction-EBI-UniProt-GOA_18.11.2019_00h00	0.00181317	0.00316701	9.22442e-06	3.07481e-05	[4, 5]	Group19	9	7.5	3	40	0.0352941	0.075	[GAPDH, IDH2, IDH3A]
GO:0045333	cellular respiration	GO_BiologicalProcess-EBI-UniProt-GOA_18.11.2019_00h00	6.59616e-05	0.000246885	9.22442e-06	3.07481e-05	[4, 5]	Group19	9	5.26316	6	114	0.0705882	0.0526316	[CS, DLD, FH, IDH2, IDH3A, SUCLA2]
KEGG:00480	Glutathione metabolism	KEGG_18.11.2019	0.033003	0.0337765	9.22442e-06	3.07481e-05	[-1]	Group19	9	4.25532	2	47	0.0235294	0.0425532	[GSTM2, IDH2]
GO:0015980	energy derivation by oxidation of organic compounds	GO_BiologicalProcess-EBI-UniProt-GOA_18.11.2019_00h00	7.91182e-05	0.000280121	9.22442e-06	3.07481e-05	[3, 4]	Group19	9	4.09357	7	171	0.0823529	0.0409357	[AGL, CS, DLD, FH, IDH2, IDH3A, SUCLA2]
KEGG:00260	Glycine, serine and threonine metabolism	KEGG_18.11.2019	7.16165e-05	0.000260604	1.74204e-05	4.35511e-05	[-1]	Group10	10	10.8108	4	37	0.0470588	0.108108	[BHMT2, DLD, GAMT, PGAM1]
KEGG:00270	Cysteine and methionine metabolism	KEGG_18.11.2019	0.000130168	0.000387546	1.74204e-05	4.35511e-05	[-1]	Group10	10	9.30233	4	43	0.0470588	0.0930233	[BHMT2, GOT1, LDHA, MPST]
GO:0000096	sulfur amino acid metabolic process	GO_BiologicalProcess-EBI-UniProt-GOA_18.11.2019_00h00	0.0132954	0.0155509	1.74204e-05	4.35511e-05	[4, 5, 7]	Group10	10	6.89655	2	29	0.0235294	0.0689655	[BHMT2, MPST]
GO:0044272	sulfur compound biosynthetic process	GO_BiologicalProcess-EBI-UniProt-GOA_18.11.2019_00h00	0.0102639	0.0124497	1.74204e-05	4.35511e-05	[4]	Group10	10	4.05405	3	74	0.0352941	0.0405405	[BHMT2, DLD, MPST]
GO:0051920	peroxiredoxin activity	GO_BiologicalProcess-EBI-UniProt-GOA_18.11.2019_00h00	0.000749816	0.00153478	1.73384e-05	4.72866e-05	[5, 8]	Group17	11	28.5714	2	7	0.0235294	0.285714	[PRDX1, PRDX6]
GO:0015037	peptide disulfide oxidoreductase activity	GO_BiologicalProcess-EBI-UniProt-GOA_18.11.2019_00h00	0.00158783	0.00284939	1.73384e-05	4.72866e-05	[6]	Group17	11	20	2	10	0.0235294	0.2	[PDIA3, TXN]
GO:0045454	cell redox homeostasis	GO_BiologicalProcess-EBI-UniProt-GOA_18.11.2019_00h00	1.24874e-05	5.45284e-05	1.73384e-05	4.72866e-05	[3, 4, 5]	Group17	11	10	5	50	0.0588235	0.1	[DLD, PDIA3, PRDX1, PRDX6, TXN]
GO:0004601	peroxidase activity	GO_BiologicalProcess-EBI-UniProt-GOA_18.11.2019_00h00	0.00168452	0.00298205	1.73384e-05	4.72866e-05	[5, 8]	Group17	11	7.69231	3	39	0.0352941	0.0769231	[HBAD, PRDX1, PRDX6]
GO:0016684	oxidoreductase activity, acting on peroxide as acceptor	GO_BiologicalProcess-EBI-UniProt-GOA_18.11.2019_00h00	0.00254802	0.00402157	1.73384e-05	4.72866e-05	[4]	Group17	11	6.66667	3	45	0.0352941	0.0666667	[HBAD, PRDX1, PRDX6]
GO:0016667	oxidoreductase activity, acting on a sulfur group of donors	GO_BiologicalProcess-EBI-UniProt-GOA_18.11.2019_00h00	0.00271394	0.00423245	1.73384e-05	4.72866e-05	[4]	Group17	11	6.52174	3	46	0.0352941	0.0652174	[DLD, PDIA3, TXN]
GO:0015036	disulfide oxidoreductase activity	GO_BiologicalProcess-EBI-UniProt-GOA_18.11.2019_00h00	0.0170225	0.0193908	1.73384e-05	4.72866e-05	[5]	Group17	11	6.06061	2	33	0.0235294	0.0606061	[PDIA3, TXN]
GO:0097237	cellular response to toxic substance	GO_BiologicalProcess-EBI-UniProt-GOA_18.11.2019_00h00	0.000161231	0.000459158	1.73384e-05	4.72866e-05	[4]	Group17	11	4.47761	6	134	0.0705882	0.0447761	[ESD, HBAD, PRDX1, PRDX6, SOD1, TXN]
GO:0006106	fumarate metabolic process	GO_BiologicalProcess-EBI-UniProt-GOA_18.11.2019_00h00	0.000108824	0.000339428	1.59846e-05	4.79537e-05	[7]	Group22	12	66.6667	2	3	0.0235294	0.666667	[FH, GOT1]
KEGG:00220	Arginine biosynthesis	KEGG_18.11.2019	0.00466827	0.00657573	1.59846e-05	4.79537e-05	[-1]	Group22	12	11.7647	2	17	0.0235294	0.117647	[ACY1, GOT1]
GO:0009067	aspartate family amino acid biosynthetic process	GO_BiologicalProcess-EBI-UniProt-GOA_18.11.2019_00h00	0.00466827	0.00657573	1.59846e-05	4.79537e-05	[6, 7, 8, 9]	Group22	12	11.7647	2	17	0.0235294	0.117647	[BHMT2, GOT1]
GO:0006536	glutamate metabolic process	GO_BiologicalProcess-EBI-UniProt-GOA_18.11.2019_00h00	0.00709595	0.00938959	1.59846e-05	4.79537e-05	[6, 7, 9]	Group22	12	9.52381	2	21	0.0235294	0.0952381	[ALDH5A1, GOT1]
KEGG:00270	Cysteine and methionine metabolism	KEGG_18.11.2019	0.000130168	0.000387546	1.59846e-05	4.79537e-05	[-1]	Group22	12	9.30233	4	43	0.0470588	0.0930233	[BHMT2, GOT1, LDHA, MPST]
GO:0032365	intracellular lipid transport	GO_BiologicalProcess-EBI-UniProt-GOA_18.11.2019_00h00	0.00921699	0.0114993	1.59846e-05	4.79537e-05	[4, 5, 6]	Group22	12	8.33333	2	24	0.0235294	0.0833333	[ANXA2P2, FABP3]
GO:0000096	sulfur amino acid metabolic process	GO_BiologicalProcess-EBI-UniProt-GOA_18.11.2019_00h00	0.0132954	0.0155509	1.59846e-05	4.79537e-05	[4, 5, 7]	Group22	12	6.89655	2	29	0.0235294	0.0689655	[BHMT2, MPST]
GO:0009066	aspartate family amino acid metabolic process	GO_BiologicalProcess-EBI-UniProt-GOA_18.11.2019_00h00	0.0151089	0.017362	1.59846e-05	4.79537e-05	[5, 6, 8]	Group22	12	6.45161	2	31	0.0235294	0.0645161	[BHMT2, GOT1]
KEGG:00250	Alanine, aspartate and glutamate metabolism	KEGG_18.11.2019	0.0180159	0.0203455	1.59846e-05	4.79537e-05	[-1]	Group22	12	5.88235	2	34	0.0235294	0.0588235	[ALDH5A1, GOT1]
GO:0043648	dicarboxylic acid metabolic process	GO_BiologicalProcess-EBI-UniProt-GOA_18.11.2019_00h00	0.00384932	0.0056029	1.59846e-05	4.79537e-05	[6]	Group22	12	5.76923	3	52	0.0352941	0.0576923	[ALDH5A1, FH, GOT1]
GO:0055081	anion homeostasis	GO_BiologicalProcess-EBI-UniProt-GOA_18.11.2019_00h00	0.02447	0.0262751	1.59846e-05	4.79537e-05	[6]	Group22	12	5	2	40	0.0235294	0.05	[FABP3, GOT1]
GO:0032370	positive regulation of lipid transport	GO_BiologicalProcess-EBI-UniProt-GOA_18.11.2019_00h00	0.025625	0.0272916	1.59846e-05	4.79537e-05	[3, 4, 5, 6, 7]	Group22	12	4.87805	2	41	0.0235294	0.0487805	[ANXA2P2, FABP3]
GO:1901607	alpha-amino acid biosynthetic process	GO_BiologicalProcess-EBI-UniProt-GOA_18.11.2019_00h00	0.0292197	0.0303793	1.59846e-05	4.79537e-05	[5, 6, 7, 8]	Group22	12	4.54545	2	44	0.0235294	0.0454545	[BHMT2, GOT1]
GO:0008652	cellular amino acid biosynthetic process	GO_BiologicalProcess-EBI-UniProt-GOA_18.11.2019_00h00	0.033003	0.0337765	1.59846e-05	4.79537e-05	[4, 5, 6, 7]	Group22	12	4.25532	2	47	0.0235294	0.0425532	[BHMT2, GOT1]
GO:0009064	glutamine family amino acid metabolic process	GO_BiologicalProcess-EBI-UniProt-GOA_18.11.2019_00h00	0.036967	0.036967	1.59846e-05	4.79537e-05	[5, 6, 8]	Group22	12	4	2	50	0.0235294	0.04	[ALDH5A1, GOT1]
GO:0004448	isocitrate dehydrogenase activity	GO_BiologicalProcess-EBI-UniProt-GOA_18.11.2019_00h00	0.000216789	0.000567987	3.33725e-05	6.67449e-05	[6]	Group12	13	50	2	4	0.0235294	0.5	[IDH2, IDH3A]
GO:0072350	tricarboxylic acid metabolic process	GO_BiologicalProcess-EBI-UniProt-GOA_18.11.2019_00h00	0.00777497	0.0100844	3.33725e-05	6.67449e-05	[6]	Group12	13	9.09091	2	22	0.0235294	0.0909091	[CS, IDH2]
GO:0006749	glutathione metabolic process	GO_BiologicalProcess-EBI-UniProt-GOA_18.11.2019_00h00	0.0190334	0.0213109	3.33725e-05	6.67449e-05	[4, 5, 6]	Group12	13	5.71429	2	35	0.0235294	0.0571429	[GSTM2, SOD1]
KEGG:00980	Metabolism of xenobiotics by cytochrome P450	KEGG_18.11.2019	0.0200746	0.0222862	3.33725e-05	6.67449e-05	[-1]	Group12	13	5.55556	2	36	0.0235294	0.0555556	[AKR7A2, GSTM2]
KEGG:00480	Glutathione metabolism	KEGG_18.11.2019	0.033003	0.0337765	3.33725e-05	6.67449e-05	[-1]	Group12	13	4.25532	2	47	0.0235294	0.0425532	[GSTM2, IDH2]
GO:0051702	interaction with symbiont	GO_BiologicalProcess-EBI-UniProt-GOA_18.11.2019_00h00	0.000184696	0.000504065	3.20033e-05	6.85785e-05	[3, 4]	Group18	14	8.51064	4	47	0.0470588	0.0851064	[ANXA2P2, GAPDH, HSPA8, HSPD1]
GO:0070062	extracellular exosome	GO_CellularComponent-EBI-UniProt-GOA_18.11.2019_00h00	0.000506652	0.00110619	3.20033e-05	6.85785e-05	[3, 4, 5, 6]	Group18	14	6.55738	4	61	0.0470588	0.0655738	[ANXA2P2, HSPA4, HSPA8, HSPD1]
GO:1903561	extracellular vesicle	GO_CellularComponent-EBI-UniProt-GOA_18.11.2019_00h00	0.000809019	0.00160578	3.20033e-05	6.85785e-05	[4, 5]	Group18	14	5.7971	4	69	0.0470588	0.057971	[ANXA2P2, HSPA4, HSPA8, HSPD1]
GO:0071806	protein transmembrane transport	GO_BiologicalProcess-EBI-UniProt-GOA_18.11.2019_00h00	0.0233371	0.0252658	3.20033e-05	6.85785e-05	[5, 6, 7, 8]	Group18	14	5.12821	2	39	0.0235294	0.0512821	[HSPA8, HSPD1]
GO:0031625	ubiquitin protein ligase binding	GO_MolecularFunction-EBI-UniProt-GOA_18.11.2019_00h00	2.57644e-06	1.2054e-05	3.20033e-05	6.85785e-05	[5]	Group18	14	4.63918	9	194	0.105882	0.0463918	[CALR3, HSP90AA1, HSPA8, HSPD1, NEDD8, PRDX6, RPS27A, RTN4, UBA52]
GO:0050821	protein stabilization	GO_BiologicalProcess-EBI-UniProt-GOA_18.11.2019_00h00	0.000589389	0.00122555	3.20033e-05	6.85785e-05	[4]	Group18	14	4.46429	5	112	0.0588235	0.0446429	[CALR3, GAPDH, HSP90AA1, HSPD1, RTN4]
GO:0044389	ubiquitin-like protein ligase binding	GO_MolecularFunction-EBI-UniProt-GOA_18.11.2019_00h00	4.38623e-06	1.98136e-05	3.20033e-05	6.85785e-05	[4]	Group18	14	4.34783	9	207	0.105882	0.0434783	[CALR3, HSP90AA1, HSPA8, HSPD1, NEDD8, PRDX6, RPS27A, RTN4, UBA52]
GO:0006986	response to unfolded protein	GO_BiologicalProcess-EBI-UniProt-GOA_18.11.2019_00h00	0.00916775	0.0115478	3.20033e-05	6.85785e-05	[4, 5]	Group18	14	4.22535	3	71	0.0352941	0.0422535	[CALR3, HSPA8, HSPD1]
GO:0097718	disordered domain specific binding	GO_MolecularFunction-EBI-UniProt-GOA_18.11.2019_00h00	0.00413529	0.00595301	3.07268e-05	7.0908e-05	[4]	Group20	15	12.5	2	16	0.0235294	0.125	[GAPDH, HSP90AA1]
GO:0009409	response to cold	GO_BiologicalProcess-EBI-UniProt-GOA_18.11.2019_00h00	0.0115846	0.0137963	3.07268e-05	7.0908e-05	[3, 4]	Group20	15	7.40741	2	27	0.0235294	0.0740741	[HSP90AA1, HSPD1]
GO:0006626	protein targeting to mitochondrion	GO_BiologicalProcess-EBI-UniProt-GOA_18.11.2019_00h00	0.00208852	0.00346324	3.07268e-05	7.0908e-05	[5, 6, 7, 8, 9, 10]	Group20	15	7.14286	3	42	0.0352941	0.0714286	[HSP90AA1, HSPA4, HSPD1]
GO:0072655	establishment of protein localization to mitochondrion	GO_BiologicalProcess-EBI-UniProt-GOA_18.11.2019_00h00	0.00306544	0.00466946	3.07268e-05	7.0908e-05	[5, 6, 7]	Group20	15	6.25	3	48	0.0352941	0.0625	[HSP90AA1, HSPA4, HSPD1]
GO:0070585	protein localization to mitochondrion	GO_BiologicalProcess-EBI-UniProt-GOA_18.11.2019_00h00	0.00364305	0.00536224	3.07268e-05	7.0908e-05	[6]	Group20	15	5.88235	3	51	0.0352941	0.0588235	[HSP90AA1, HSPA4, HSPD1]
GO:0035258	steroid hormone receptor binding	GO_MolecularFunction-EBI-UniProt-GOA_18.11.2019_00h00	0.00384932	0.0056029	3.07268e-05	7.0908e-05	[6, 7]	Group20	15	5.76923	3	52	0.0352941	0.0576923	[CALR3, HSP90AA1, PPID]
GO:0031625	ubiquitin protein ligase binding	GO_MolecularFunction-EBI-UniProt-GOA_18.11.2019_00h00	2.57644e-06	1.2054e-05	3.07268e-05	7.0908e-05	[5]	Group20	15	4.63918	9	194	0.105882	0.0463918	[CALR3, HSP90AA1, HSPA8, HSPD1, NEDD8, PRDX6, RPS27A, RTN4, UBA52]
GO:0016922	nuclear receptor binding	GO_MolecularFunction-EBI-UniProt-GOA_18.11.2019_00h00	0.00750057	0.00982574	3.07268e-05	7.0908e-05	[6, 7]	Group20	15	4.54545	3	66	0.0352941	0.0454545	[CALR3, HSP90AA1, PPID]
GO:0050821	protein stabilization	GO_BiologicalProcess-EBI-UniProt-GOA_18.11.2019_00h00	0.000589389	0.00122555	3.07268e-05	7.0908e-05	[4]	Group20	15	4.46429	5	112	0.0588235	0.0446429	[CALR3, GAPDH, HSP90AA1, HSPD1, RTN4]
GO:0044389	ubiquitin-like protein ligase binding	GO_MolecularFunction-EBI-UniProt-GOA_18.11.2019_00h00	4.38623e-06	1.98136e-05	3.07268e-05	7.0908e-05	[4]	Group20	15	4.34783	9	207	0.105882	0.0434783	[CALR3, HSP90AA1, HSPA8, HSPD1, NEDD8, PRDX6, RPS27A, RTN4, UBA52]
GO:0006986	response to unfolded protein	GO_BiologicalProcess-EBI-UniProt-GOA_18.11.2019_00h00	0.00916775	0.0115478	3.07268e-05	7.0908e-05	[4, 5]	Group20	15	4.22535	3	71	0.0352941	0.0422535	[CALR3, HSPA8, HSPD1]
GO:0033292	T-tubule organization	GO_BiologicalProcess-EBI-UniProt-GOA_18.11.2019_00h00	0.000216789	0.000567987	7.65707e-05	0.00014357	[4, 5, 6]	Group26	16	50	2	4	0.0235294	0.5	[ATP2A2, BIN1]
GO:0071688	striated muscle myosin thick filament assembly	GO_BiologicalProcess-EBI-UniProt-GOA_18.11.2019_00h00	0.000359889	0.000857189	7.65707e-05	0.00014357	[4, 5, 6, 7, 8]	Group26	16	40	2	5	0.0235294	0.4	[MYOM1, MYOM2]
GO:0030241	skeletal muscle myosin thick filament assembly	GO_BiologicalProcess-EBI-UniProt-GOA_18.11.2019_00h00	0.000359889	0.000857189	7.65707e-05	0.00014357	[5, 6, 7, 8, 9]	Group26	16	40	2	5	0.0235294	0.4	[MYOM1, MYOM2]
GO:0031034	myosin filament assembly	GO_BiologicalProcess-EBI-UniProt-GOA_18.11.2019_00h00	0.000537703	0.00115474	7.65707e-05	0.00014357	[5, 6, 7]	Group26	16	33.3333	2	6	0.0235294	0.333333	[MYOM1, MYOM2]
GO:0031033	myosin filament organization	GO_BiologicalProcess-EBI-UniProt-GOA_18.11.2019_00h00	0.000537703	0.00115474	7.65707e-05	0.00014357	[4, 6]	Group26	16	33.3333	2	6	0.0235294	0.333333	[MYOM1, MYOM2]
GO:0048739	cardiac muscle fiber development	GO_BiologicalProcess-EBI-UniProt-GOA_18.11.2019_00h00	0.000995814	0.00191841	7.65707e-05	0.00014357	[6, 7, 8, 9, 10]	Group26	16	25	2	8	0.0235294	0.25	[MYOM1, MYOM2]
GO:0030240	skeletal muscle thin filament assembly	GO_BiologicalProcess-EBI-UniProt-GOA_18.11.2019_00h00	0.000995814	0.00191841	7.65707e-05	0.00014357	[5, 6, 7, 8, 9]	Group26	16	25	2	8	0.0235294	0.25	[MYOM1, MYOM2]
GO:0051371	muscle alpha-actinin binding	GO_MolecularFunction-EBI-UniProt-GOA_18.11.2019_00h00	5.90678e-05	0.000227585	7.65707e-05	0.00014357	[6]	Group26	16	23.0769	3	13	0.0352941	0.230769	[LDB3, MYOM1, MYOM2]
GO:0031430	M band	GO_CellularComponent-EBI-UniProt-GOA_18.11.2019_00h00	0.00158783	0.00284939	7.65707e-05	0.00014357	[2, 3, 4, 7, 8, 9]	Group26	16	20	2	10	0.0235294	0.2	[MYOM1, MYOM2]
GO:0014866	skeletal myofibril assembly	GO_BiologicalProcess-EBI-UniProt-GOA_18.11.2019_00h00	0.00231052	0.00373677	7.65707e-05	0.00014357	[5, 6, 7, 8]	Group26	16	16.6667	2	12	0.0235294	0.166667	[MYOM1, MYOM2]
GO:0005865	striated muscle thin filament	GO_CellularComponent-EBI-UniProt-GOA_18.11.2019_00h00	0.000228327	0.000586486	7.65707e-05	0.00014357	[3, 6, 7, 8]	Group26	16	15	3	20	0.0352941	0.15	[MYOM1, MYOM2, TNNC2]
GO:0036379	myofilament	GO_CellularComponent-EBI-UniProt-GOA_18.11.2019_00h00	0.000265217	0.000668142	7.65707e-05	0.00014357	[2, 5, 6, 7]	Group26	16	14.2857	3	21	0.0352941	0.142857	[MYOM1, MYOM2, TNNC2]
GO:0045822	negative regulation of heart contraction	GO_BiologicalProcess-EBI-UniProt-GOA_18.11.2019_00h00	0.00316072	0.00475924	7.65707e-05	0.00014357	[4, 5, 6, 7]	Group26	16	14.2857	2	14	0.0235294	0.142857	[ATP2A2, BIN1]
GO:0055003	cardiac myofibril assembly	GO_BiologicalProcess-EBI-UniProt-GOA_18.11.2019_00h00	0.00466827	0.00657573	7.65707e-05	0.00014357	[5, 6, 7, 8, 9, 10]	Group26	16	11.7647	2	17	0.0235294	0.117647	[MYOM1, MYOM2]
GO:0051393	alpha-actinin binding	GO_MolecularFunction-EBI-UniProt-GOA_18.11.2019_00h00	0.000568155	0.00120046	7.65707e-05	0.00014357	[5]	Group26	16	11.1111	3	27	0.0352941	0.111111	[LDB3, MYOM1, MYOM2]
GO:0031672	A band	GO_CellularComponent-EBI-UniProt-GOA_18.11.2019_00h00	0.00523119	0.00721354	7.65707e-05	0.00014357	[2, 3, 6, 7, 8]	Group26	16	11.1111	2	18	0.0235294	0.111111	[MYOM1, MYOM2]
GO:1903523	negative regulation of blood circulation	GO_BiologicalProcess-EBI-UniProt-GOA_18.11.2019_00h00	0.00582369	0.00786499	7.65707e-05	0.00014357	[3, 4, 5, 6]	Group26	16	10.5263	2	19	0.0235294	0.105263	[ATP2A2, BIN1]
GO:0042805	actinin binding	GO_MolecularFunction-EBI-UniProt-GOA_18.11.2019_00h00	0.000942604	0.001843	7.65707e-05	0.00014357	[4]	Group26	16	9.375	3	32	0.0352941	0.09375	[LDB3, MYOM1, MYOM2]
GO:1903115	regulation of actin filament-based movement	GO_BiologicalProcess-EBI-UniProt-GOA_18.11.2019_00h00	0.0084821	0.0107879	7.65707e-05	0.00014357	[4, 5]	Group26	16	8.69565	2	23	0.0235294	0.0869565	[BIN1, MYLK2]
GO:0045214	sarcomere organization	GO_BiologicalProcess-EBI-UniProt-GOA_18.11.2019_00h00	0.00144473	0.00262861	7.65707e-05	0.00014357	[5, 6, 7, 8]	Group26	16	8.10811	3	37	0.0352941	0.0810811	[LDB3, MYOM1, MYOM2]
GO:0030239	myofibril assembly	GO_BiologicalProcess-EBI-UniProt-GOA_18.11.2019_00h00	0.000417633	0.000976963	7.65707e-05	0.00014357	[4, 5, 6, 7]	Group26	16	6.89655	4	58	0.0470588	0.0689655	[LDB3, MYL6, MYOM1, MYOM2]
GO:0055008	cardiac muscle tissue morphogenesis	GO_BiologicalProcess-EBI-UniProt-GOA_18.11.2019_00h00	0.00254802	0.00402157	7.65707e-05	0.00014357	[5, 6, 7, 8, 9]	Group26	16	6.66667	3	45	0.0352941	0.0666667	[MYLK2, MYOM1, MYOM2]
GO:0060415	muscle tissue morphogenesis	GO_BiologicalProcess-EBI-UniProt-GOA_18.11.2019_00h00	0.00428291	0.00609849	7.65707e-05	0.00014357	[4, 5, 6, 7, 8]	Group26	16	5.55556	3	54	0.0352941	0.0555556	[MYLK2, MYOM1, MYOM2]
GO:0006941	striated muscle contraction	GO_BiologicalProcess-EBI-UniProt-GOA_18.11.2019_00h00	0.000318778	0.000787923	7.65707e-05	0.00014357	[5]	Group26	16	5.10204	5	98	0.0588235	0.0510204	[BIN1, MYLK2, MYOM1, MYOM2, TNNC2]
GO:0048644	muscle organ morphogenesis	GO_BiologicalProcess-EBI-UniProt-GOA_18.11.2019_00h00	0.00549277	0.00749534	7.65707e-05	0.00014357	[4, 5, 6, 7]	Group26	16	5.08475	3	59	0.0352941	0.0508475	[MYLK2, MYOM1, MYOM2]
GO:0090257	regulation of muscle system process	GO_BiologicalProcess-EBI-UniProt-GOA_18.11.2019_00h00	8.37839e-05	0.000288834	7.65707e-05	0.00014357	[4, 5]	Group26	16	5.04202	6	119	0.0705882	0.0504202	[ATP2A2, BIN1, MYLK2, SOD1, SRL, TNNC2]
GO:0055013	cardiac muscle cell development	GO_BiologicalProcess-EBI-UniProt-GOA_18.11.2019_00h00	0.02447	0.0262751	7.65707e-05	0.00014357	[5, 6, 7, 8, 9]	Group26	16	5	2	40	0.0235294	0.05	[MYOM1, MYOM2]
GO:0055001	muscle cell development	GO_BiologicalProcess-EBI-UniProt-GOA_18.11.2019_00h00	9.19052e-05	0.00030099	7.65707e-05	0.00014357	[4, 5]	Group26	16	4.95868	6	121	0.0705882	0.0495868	[ATP2A2, BIN1, LDB3, MYL6, MYOM1, MYOM2]
GO:0010927	cellular component assembly involved in morphogenesis	GO_BiologicalProcess-EBI-UniProt-GOA_18.11.2019_00h00	0.00183819	0.00316846	7.65707e-05	0.00014357	[3, 4, 5]	Group26	16	4.65116	4	86	0.0470588	0.0465116	[LDB3, MYL6, MYOM1, MYOM2]
GO:0055006	cardiac cell development	GO_BiologicalProcess-EBI-UniProt-GOA_18.11.2019_00h00	0.0292197	0.0303793	7.65707e-05	0.00014357	[4, 5, 6, 7, 8]	Group26	16	4.54545	2	44	0.0235294	0.0454545	[MYOM1, MYOM2]
GO:0006937	regulation of muscle contraction	GO_BiologicalProcess-EBI-UniProt-GOA_18.11.2019_00h00	0.00208468	0.0035012	7.65707e-05	0.00014357	[5, 6]	Group26	16	4.49438	4	89	0.0470588	0.0449438	[BIN1, MYLK2, SOD1, TNNC2]
GO:0030018	Z disc	GO_CellularComponent-EBI-UniProt-GOA_18.11.2019_00h00	0.00781822	0.010041	7.65707e-05	0.00014357	[2, 3, 4, 7, 8, 9]	Group26	16	4.47761	3	67	0.0352941	0.0447761	[LDB3, MYOM1, MYOM2]
GO:0048747	muscle fiber development	GO_BiologicalProcess-EBI-UniProt-GOA_18.11.2019_00h00	0.0356261	0.0359001	7.65707e-05	0.00014357	[6, 7]	Group26	16	4.08163	2	49	0.0235294	0.0408163	[MYOM1, MYOM2]
GO:0045040	protein insertion into mitochondrial outer membrane	GO_BiologicalProcess-EBI-UniProt-GOA_18.11.2019_00h00	0.000216789	0.000567987	0.000212066	0.000374234	[5, 6, 7, 8, 9, 10, 11]	Group21	17	50	2	4	0.0235294	0.5	[HSP90AA1, HSPA4]
GO:0007008	outer mitochondrial membrane organization	GO_BiologicalProcess-EBI-UniProt-GOA_18.11.2019_00h00	0.000359889	0.000857189	0.000212066	0.000374234	[5, 6]	Group21	17	40	2	5	0.0235294	0.4	[HSP90AA1, HSPA4]
GO:0090151	establishment of protein localization to mitochondrial membrane	GO_BiologicalProcess-EBI-UniProt-GOA_18.11.2019_00h00	0.00231052	0.00373677	0.000212066	0.000374234	[5, 6, 7, 8]	Group21	17	16.6667	2	12	0.0235294	0.166667	[HSP90AA1, HSPA4]
GO:0051131	chaperone-mediated protein complex assembly	GO_BiologicalProcess-EBI-UniProt-GOA_18.11.2019_00h00	0.00231052	0.00373677	0.000212066	0.000374234	[6]	Group21	17	16.6667	2	12	0.0235294	0.166667	[HSP90AA1, HSPA4]
GO:0051204	protein insertion into mitochondrial membrane	GO_BiologicalProcess-EBI-UniProt-GOA_18.11.2019_00h00	0.00271988	0.00419181	0.000212066	0.000374234	[5, 6, 7, 8]	Group21	17	15.3846	2	13	0.0235294	0.153846	[HSP90AA1, HSPA4]
GO:0051205	protein insertion into membrane	GO_BiologicalProcess-EBI-UniProt-GOA_18.11.2019_00h00	0.00777497	0.0100844	0.000212066	0.000374234	[4, 5, 6, 7]	Group21	17	9.09091	2	22	0.0235294	0.0909091	[HSP90AA1, HSPA4]
GO:0009409	response to cold	GO_BiologicalProcess-EBI-UniProt-GOA_18.11.2019_00h00	0.0115846	0.0137963	0.000212066	0.000374234	[3, 4]	Group21	17	7.40741	2	27	0.0235294	0.0740741	[HSP90AA1, HSPD1]
GO:0006626	protein targeting to mitochondrion	GO_BiologicalProcess-EBI-UniProt-GOA_18.11.2019_00h00	0.00208852	0.00346324	0.000212066	0.000374234	[5, 6, 7, 8, 9, 10]	Group21	17	7.14286	3	42	0.0352941	0.0714286	[HSP90AA1, HSPA4, HSPD1]
GO:0070062	extracellular exosome	GO_CellularComponent-EBI-UniProt-GOA_18.11.2019_00h00	0.000506652	0.00110619	0.000212066	0.000374234	[3, 4, 5, 6]	Group21	17	6.55738	4	61	0.0470588	0.0655738	[ANXA2P2, HSPA4, HSPA8, HSPD1]
GO:0072655	establishment of protein localization to mitochondrion	GO_BiologicalProcess-EBI-UniProt-GOA_18.11.2019_00h00	0.00306544	0.00466946	0.000212066	0.000374234	[5, 6, 7]	Group21	17	6.25	3	48	0.0352941	0.0625	[HSP90AA1, HSPA4, HSPD1]
GO:0070585	protein localization to mitochondrion	GO_BiologicalProcess-EBI-UniProt-GOA_18.11.2019_00h00	0.00364305	0.00536224	0.000212066	0.000374234	[6]	Group21	17	5.88235	3	51	0.0352941	0.0588235	[HSP90AA1, HSPA4, HSPD1]
GO:1903561	extracellular vesicle	GO_CellularComponent-EBI-UniProt-GOA_18.11.2019_00h00	0.000809019	0.00160578	0.000212066	0.000374234	[4, 5]	Group21	17	5.7971	4	69	0.0470588	0.057971	[ANXA2P2, HSPA4, HSPA8, HSPD1]
GO:0050821	protein stabilization	GO_BiologicalProcess-EBI-UniProt-GOA_18.11.2019_00h00	0.000589389	0.00122555	0.000212066	0.000374234	[4]	Group21	17	4.46429	5	112	0.0588235	0.0446429	[CALR3, GAPDH, HSP90AA1, HSPD1, RTN4]
GO:0016868	intramolecular transferase activity, phosphotransferases	GO_MolecularFunction-EBI-UniProt-GOA_18.11.2019_00h00	0.00127529	0.00238661	0.000303949	0.000506581	[4]	Group09	18	22.2222	2	9	0.0235294	0.222222	[PGAM1, PGM1]
KEGG:00030	Pentose phosphate pathway	KEGG_18.11.2019	0.000450682	0.00101792	0.000303949	0.000506581	[-1]	Group09	18	12	3	25	0.0352941	0.12	[ALDOC, GPI, PGM1]
KEGG:00500	Starch and sucrose metabolism	KEGG_18.11.2019	0.00103234	0.00195996	0.000303949	0.000506581	[-1]	Group09	18	9.09091	3	33	0.0352941	0.0909091	[AGL, GPI, PGM1]
KEGG:00520	Amino sugar and nucleotide sugar metabolism	KEGG_18.11.2019	0.0343047	0.0348365	0.000303949	0.000506581	[-1]	Group09	18	4.16667	2	48	0.0235294	0.0416667	[GPI, PGM1]
GO:0043531	ADP binding	GO_MolecularFunction-EBI-UniProt-GOA_18.11.2019_00h00	0.000350077	0.00084926	0.000350077	0.000552753	[4, 6, 7, 8]	Group03	19	13.0435	3	23	0.0352941	0.130435	[ATP5A1Z, MYL6, PGK2]
GO:0033142	progesterone receptor binding	GO_MolecularFunction-EBI-UniProt-GOA_18.11.2019_00h00	0.000359889	0.000857189	0.00124755	0.00187133	[7, 8]	Group11	20	40	2	5	0.0235294	0.4	[HSP90AA1, PPID]
GO:0051879	Hsp90 protein binding	GO_MolecularFunction-EBI-UniProt-GOA_18.11.2019_00h00	0.0151089	0.017362	0.00124755	0.00187133	[4]	Group11	20	6.45161	2	31	0.0235294	0.0645161	[HSP90AA1, PPID]
GO:0035258	steroid hormone receptor binding	GO_MolecularFunction-EBI-UniProt-GOA_18.11.2019_00h00	0.00384932	0.0056029	0.00124755	0.00187133	[6, 7]	Group11	20	5.76923	3	52	0.0352941	0.0576923	[CALR3, HSP90AA1, PPID]
GO:0016922	nuclear receptor binding	GO_MolecularFunction-EBI-UniProt-GOA_18.11.2019_00h00	0.00750057	0.00982574	0.00124755	0.00187133	[6, 7]	Group11	20	4.54545	3	66	0.0352941	0.0454545	[CALR3, HSP90AA1, PPID]
GO:0050821	protein stabilization	GO_BiologicalProcess-EBI-UniProt-GOA_18.11.2019_00h00	0.000589389	0.00122555	0.00124755	0.00187133	[4]	Group11	20	4.46429	5	112	0.0588235	0.0446429	[CALR3, GAPDH, HSP90AA1, HSPD1, RTN4]
GO:0098760	response to interleukin-7	GO_BiologicalProcess-EBI-UniProt-GOA_18.11.2019_00h00	0.00271988	0.00419181	0.00131387	0.00187696	[5]	Group16	21	15.3846	2	13	0.0235294	0.153846	[HSPD1, PDIA3]
GO:0098761	cellular response to interleukin-7	GO_BiologicalProcess-EBI-UniProt-GOA_18.11.2019_00h00	0.00271988	0.00419181	0.00131387	0.00187696	[6]	Group16	21	15.3846	2	13	0.0235294	0.153846	[HSPD1, PDIA3]
GO:0009409	response to cold	GO_BiologicalProcess-EBI-UniProt-GOA_18.11.2019_00h00	0.0115846	0.0137963	0.00131387	0.00187696	[3, 4]	Group16	21	7.40741	2	27	0.0235294	0.0740741	[HSP90AA1, HSPD1]
GO:0034605	cellular response to heat	GO_BiologicalProcess-EBI-UniProt-GOA_18.11.2019_00h00	0.0200746	0.0222862	0.00131387	0.00187696	[4, 5]	Group16	21	5.55556	2	36	0.0235294	0.0555556	[HSP90AA1, PDCD6]
GO:0071806	protein transmembrane transport	GO_BiologicalProcess-EBI-UniProt-GOA_18.11.2019_00h00	0.0233371	0.0252658	0.00131387	0.00187696	[5, 6, 7, 8]	Group16	21	5.12821	2	39	0.0235294	0.0512821	[HSPA8, HSPD1]
GO:0006919	activation of cysteine-type endopeptidase activity involved in apoptotic process	GO_BiologicalProcess-EBI-UniProt-GOA_18.11.2019_00h00	0.0292197	0.0303793	0.00131387	0.00187696	[7, 8, 9, 10, 11, 12, 13]	Group16	21	4.54545	2	44	0.0235294	0.0454545	[HSPD1, PDCD6]
GO:0006900	vesicle budding from membrane	GO_BiologicalProcess-EBI-UniProt-GOA_18.11.2019_00h00	0.0317215	0.0327206	0.00131387	0.00187696	[4, 5]	Group16	21	4.34783	2	46	0.0235294	0.0434783	[ANXA2P2, PDCD6]
GO:0009067	aspartate family amino acid biosynthetic process	GO_BiologicalProcess-EBI-UniProt-GOA_18.11.2019_00h00	0.00466827	0.00657573	0.00181711	0.00247788	[6, 7, 8, 9]	Group15	22	11.7647	2	17	0.0235294	0.117647	[BHMT2, GOT1]
KEGG:00270	Cysteine and methionine metabolism	KEGG_18.11.2019	0.000130168	0.000387546	0.00181711	0.00247788	[-1]	Group15	22	9.30233	4	43	0.0470588	0.0930233	[BHMT2, GOT1, LDHA, MPST]
GO:0000096	sulfur amino acid metabolic process	GO_BiologicalProcess-EBI-UniProt-GOA_18.11.2019_00h00	0.0132954	0.0155509	0.00181711	0.00247788	[4, 5, 7]	Group15	22	6.89655	2	29	0.0235294	0.0689655	[BHMT2, MPST]
GO:0009066	aspartate family amino acid metabolic process	GO_BiologicalProcess-EBI-UniProt-GOA_18.11.2019_00h00	0.0151089	0.017362	0.00181711	0.00247788	[5, 6, 8]	Group15	22	6.45161	2	31	0.0235294	0.0645161	[BHMT2, GOT1]
GO:1901607	alpha-amino acid biosynthetic process	GO_BiologicalProcess-EBI-UniProt-GOA_18.11.2019_00h00	0.0292197	0.0303793	0.00181711	0.00247788	[5, 6, 7, 8]	Group15	22	4.54545	2	44	0.0235294	0.0454545	[BHMT2, GOT1]
GO:0008652	cellular amino acid biosynthetic process	GO_BiologicalProcess-EBI-UniProt-GOA_18.11.2019_00h00	0.033003	0.0337765	0.00181711	0.00247788	[4, 5, 6, 7]	Group15	22	4.25532	2	47	0.0235294	0.0425532	[BHMT2, GOT1]
GO:0044272	sulfur compound biosynthetic process	GO_BiologicalProcess-EBI-UniProt-GOA_18.11.2019_00h00	0.0102639	0.0124497	0.00181711	0.00247788	[4]	Group15	22	4.05405	3	74	0.0352941	0.0405405	[BHMT2, DLD, MPST]
KEGG:00330	Arginine and proline metabolism	KEGG_18.11.2019	0.00208852	0.00346324	0.00208852	0.00261064	[-1]	Group02	23	7.14286	3	42	0.0352941	0.0714286	[ALDH9A1, GAMT, GOT1]
GO:0044794	positive regulation by host of viral process	GO_BiologicalProcess-EBI-UniProt-GOA_18.11.2019_00h00	0.00193304	0.00328868	0.002054	0.00267913	[4, 5, 6, 7]	Group23	24	18.1818	2	11	0.0235294	0.181818	[ANXA2P2, HSPA8]
GO:0044788	modulation by host of viral process	GO_BiologicalProcess-EBI-UniProt-GOA_18.11.2019_00h00	0.00777497	0.0100844	0.002054	0.00267913	[5, 6]	Group23	24	9.09091	2	22	0.0235294	0.0909091	[ANXA2P2, HSPA8]
GO:0051702	interaction with symbiont	GO_BiologicalProcess-EBI-UniProt-GOA_18.11.2019_00h00	0.000184696	0.000504065	0.002054	0.00267913	[3, 4]	Group23	24	8.51064	4	47	0.0470588	0.0851064	[ANXA2P2, GAPDH, HSPA8, HSPD1]
GO:0006626	protein targeting to mitochondrion	GO_BiologicalProcess-EBI-UniProt-GOA_18.11.2019_00h00	0.00208852	0.00346324	0.002054	0.00267913	[5, 6, 7, 8, 9, 10]	Group23	24	7.14286	3	42	0.0352941	0.0714286	[HSP90AA1, HSPA4, HSPD1]
GO:0051851	modification by host of symbiont morphology or physiology	GO_BiologicalProcess-EBI-UniProt-GOA_18.11.2019_00h00	0.00223539	0.00366045	0.002054	0.00267913	[4, 5]	Group23	24	6.97674	3	43	0.0352941	0.0697674	[ANXA2P2, GAPDH, HSPA8]
GO:1903902	positive regulation of viral life cycle	GO_BiologicalProcess-EBI-UniProt-GOA_18.11.2019_00h00	0.00238853	0.00381582	0.002054	0.00267913	[4, 5, 6, 7]	Group23	24	6.81818	3	44	0.0352941	0.0681818	[ANXA2P2, HSPA8, PPID]
GO:0070062	extracellular exosome	GO_CellularComponent-EBI-UniProt-GOA_18.11.2019_00h00	0.000506652	0.00110619	0.002054	0.00267913	[3, 4, 5, 6]	Group23	24	6.55738	4	61	0.0470588	0.0655738	[ANXA2P2, HSPA4, HSPA8, HSPD1]
GO:0072655	establishment of protein localization to mitochondrion	GO_BiologicalProcess-EBI-UniProt-GOA_18.11.2019_00h00	0.00306544	0.00466946	0.002054	0.00267913	[5, 6, 7]	Group23	24	6.25	3	48	0.0352941	0.0625	[HSP90AA1, HSPA4, HSPD1]
GO:0070585	protein localization to mitochondrion	GO_BiologicalProcess-EBI-UniProt-GOA_18.11.2019_00h00	0.00364305	0.00536224	0.002054	0.00267913	[6]	Group23	24	5.88235	3	51	0.0352941	0.0588235	[HSP90AA1, HSPA4, HSPD1]
GO:1903561	extracellular vesicle	GO_CellularComponent-EBI-UniProt-GOA_18.11.2019_00h00	0.000809019	0.00160578	0.002054	0.00267913	[4, 5]	Group23	24	5.7971	4	69	0.0470588	0.057971	[ANXA2P2, HSPA4, HSPA8, HSPD1]
GO:0051817	modification of morphology or physiology of other organism involved in symbiotic interaction	GO_BiologicalProcess-EBI-UniProt-GOA_18.11.2019_00h00	0.00474501	0.00661273	0.002054	0.00267913	[4]	Group23	24	5.35714	3	56	0.0352941	0.0535714	[ANXA2P2, GAPDH, HSPA8]
GO:0071806	protein transmembrane transport	GO_BiologicalProcess-EBI-UniProt-GOA_18.11.2019_00h00	0.0233371	0.0252658	0.002054	0.00267913	[5, 6, 7, 8]	Group23	24	5.12821	2	39	0.0235294	0.0512821	[HSPA8, HSPD1]
GO:0001786	phosphatidylserine binding	GO_MolecularFunction-EBI-UniProt-GOA_18.11.2019_00h00	0.0233371	0.0252658	0.002054	0.00267913	[3, 4, 5]	Group23	24	5.12821	2	39	0.0235294	0.0512821	[ANXA2P2, HSPA8]
GO:0048524	positive regulation of viral process	GO_BiologicalProcess-EBI-UniProt-GOA_18.11.2019_00h00	0.00602839	0.00805836	0.002054	0.00267913	[3, 4, 5, 6]	Group23	24	4.91803	3	61	0.0352941	0.0491803	[ANXA2P2, HSPA8, PPID]
GO:0005811	lipid droplet	GO_CellularComponent-EBI-UniProt-GOA_18.11.2019_00h00	0.0317215	0.0327206	0.002054	0.00267913	[4, 5]	Group23	24	4.34783	2	46	0.0235294	0.0434783	[ANXA2P2, GAPDH]
GO:0006986	response to unfolded protein	GO_BiologicalProcess-EBI-UniProt-GOA_18.11.2019_00h00	0.00916775	0.0115478	0.002054	0.00267913	[4, 5]	Group23	24	4.22535	3	71	0.0352941	0.0422535	[CALR3, HSPA8, HSPD1]
GO:1903115	regulation of actin filament-based movement	GO_BiologicalProcess-EBI-UniProt-GOA_18.11.2019_00h00	0.0084821	0.0107879	0.00366563	0.00422957	[4, 5]	Group08	25	8.69565	2	23	0.0235294	0.0869565	[BIN1, MYLK2]
GO:0016459	myosin complex	GO_CellularComponent-EBI-UniProt-GOA_18.11.2019_00h00	0.0268018	0.0283148	0.00366563	0.00422957	[2, 6, 7]	Group08	25	4.7619	2	42	0.0235294	0.047619	[MYL6, MYLPF]
GO:0017022	myosin binding	GO_MolecularFunction-EBI-UniProt-GOA_18.11.2019_00h00	0.0292197	0.0303793	0.00366563	0.00422957	[4]	Group08	25	4.54545	2	44	0.0235294	0.0454545	[MYL6, MYLK2]
GO:0004634	phosphopyruvate hydratase activity	GO_MolecularFunction-EBI-UniProt-GOA_18.11.2019_00h00	0.000216789	0.000567987	0.00364305	0.00437166	[5]	Group07	26	50	2	4	0.0235294	0.5	[ENO1, ENO3]
GO:0000015	phosphopyruvate hydratase complex	GO_CellularComponent-EBI-UniProt-GOA_18.11.2019_00h00	0.000216789	0.000567987	0.00364305	0.00437166	[3, 4]	Group07	26	50	2	4	0.0235294	0.5	[ENO1, ENO3]
GO:0016836	hydro-lyase activity	GO_MolecularFunction-EBI-UniProt-GOA_18.11.2019_00h00	0.00364305	0.00536224	0.00364305	0.00437166	[4]	Group07	26	5.88235	3	51	0.0352941	0.0588235	[ENO1, ENO3, FH]
GO:0042398	cellular modified amino acid biosynthetic process	GO_BiologicalProcess-EBI-UniProt-GOA_18.11.2019_00h00	0.0141895	0.0164498	0.0141895	0.0157661	[5]	Group00	27	6.66667	2	30	0.0235294	0.0666667	[CKM, GAMT]
GO:0016776	phosphotransferase activity, phosphate group as acceptor	GO_MolecularFunction-EBI-UniProt-GOA_18.11.2019_00h00	0.033003	0.0337765	0.0153862	0.0164852	[4]	Group06	28	4.25532	2	47	0.0235294	0.0425532	[AK1, ATP5A1Z]
GO:0009205	purine ribonucleoside triphosphate metabolic process	GO_BiologicalProcess-EBI-UniProt-GOA_18.11.2019_00h00	0.033003	0.0337765	0.0153862	0.0164852	[7, 8, 9]	Group06	28	4.25532	2	47	0.0235294	0.0425532	[ATP5A1Z, RAN]
GO:0009141	nucleoside triphosphate metabolic process	GO_BiologicalProcess-EBI-UniProt-GOA_18.11.2019_00h00	0.00952506	0.0117715	0.0153862	0.0164852	[5, 6, 7]	Group06	28	4.16667	3	72	0.0352941	0.0416667	[AK1, ATP5A1Z, RAN]
GO:0022627	cytosolic small ribosomal subunit	GO_CellularComponent-EBI-UniProt-GOA_18.11.2019_00h00	0.0180159	0.0203455	0.0180159	0.0186371	[4, 5, 6, 7, 8]	Group04	29	5.88235	2	34	0.0235294	0.0588235	[RPS27A, UBA52]
GO:0003746	translation elongation factor activity	GO_BiologicalProcess-EBI-UniProt-GOA_18.11.2019_00h00	0.00363265	0.0054077	0.0211391	0.0211391	[6, 7, 8, 9, 10, 11, 12]	Group05	30	13.3333	2	15	0.0235294	0.133333	[EEF1A2, EEF2]
GO:0006414	translational elongation	GO_BiologicalProcess-EBI-UniProt-GOA_18.11.2019_00h00	0.0211391	0.0232708	0.0211391	0.0211391	[5, 6, 7, 8]	Group05	30	5.40541	2	37	0.0235294	0.0540541	[EEF1A2, EEF2]

## Sheet:  NCvsTNP GOterm, KEGG 
ID	Term	Ontology Source	Term PValue	Term PValue Corrected with Benjamini-Hochberg	Group PValue	Group PValue Corrected with Benjamini-Hochberg	GOLevels	GOGroups	% Associated Genes	Nr. Genes	Num. all associated genes	GeneRatio	RichFactor	Associated Genes Found
GO:0004448	isocitrate dehydrogenase activity	GO_BiologicalProcess-EBI-UniProt-GOA_18.11.2019_00h00	0.000167581	0.000437168	2.65259e-14	5.30518e-13	[6]	Group13	50	2	4	0.0266667	0.5	[IDH2, IDH3A]
GO:0006108	malate metabolic process	GO_BiologicalProcess-EBI-UniProt-GOA_18.11.2019_00h00	0.000416059	0.000924576	2.65259e-14	5.30518e-13	[7]	Group13	33.3333	2	6	0.0266667	0.333333	[FH, MDH1]
KEGG:00020	Citrate cycle (TCA cycle)	KEGG_18.11.2019	6.45444e-09	7.74533e-07	2.65259e-14	5.30518e-13	[-1]	Group13	21.4286	6	28	0.08	0.214286	[ACO2, DLD, FH, IDH2, IDH3A, MDH1]
GO:0006099	tricarboxylic acid cycle	GO_BiologicalProcess-EBI-UniProt-GOA_18.11.2019_00h00	2.70012e-08	3.24014e-07	2.65259e-14	5.30518e-13	[3, 6, 7]	Group13	17.1429	6	35	0.08	0.171429	[ACO2, CS, FH, IDH2, IDH3A, MDH1]
KEGG:00620	Pyruvate metabolism	KEGG_18.11.2019	6.79983e-07	3.709e-06	2.65259e-14	5.30518e-13	[-1]	Group13	15.625	5	32	0.0666667	0.15625	[ALDH9A1, DLD, FH, MDH1, PKLR]
GO:0072350	tricarboxylic acid metabolic process	GO_BiologicalProcess-EBI-UniProt-GOA_18.11.2019_00h00	0.000209137	0.000533966	2.65259e-14	5.30518e-13	[6]	Group13	13.6364	3	22	0.04	0.136364	[ACO2, CS, IDH2]
GO:0006101	citrate metabolic process	GO_BiologicalProcess-EBI-UniProt-GOA_18.11.2019_00h00	0.00321536	0.00476349	2.65259e-14	5.30518e-13	[5, 7]	Group13	12.5	2	16	0.0266667	0.125	[ACO2, CS]
GO:0009060	aerobic respiration	GO_BiologicalProcess-EBI-UniProt-GOA_18.11.2019_00h00	7.49668e-07	3.91131e-06	2.65259e-14	5.30518e-13	[5, 6]	Group13	10	6	60	0.08	0.1	[ACO2, CS, FH, IDH2, IDH3A, MDH1]
KEGG:00630	Glyoxylate and dicarboxylate metabolism	KEGG_18.11.2019	0.000589748	0.00122017	2.65259e-14	5.30518e-13	[-1]	Group13	9.67742	3	31	0.04	0.0967742	[ACO2, DLD, MDH1]
GO:0016999	antibiotic metabolic process	GO_BiologicalProcess-EBI-UniProt-GOA_18.11.2019_00h00	9.74786e-06	4.0336e-05	2.65259e-14	5.30518e-13	[4]	Group13	9.25926	5	54	0.0666667	0.0925926	[ACO2, CS, HBAD, PRDX1, SOD1]
GO:0043648	dicarboxylic acid metabolic process	GO_BiologicalProcess-EBI-UniProt-GOA_18.11.2019_00h00	0.000166872	0.000444992	2.65259e-14	5.30518e-13	[6]	Group13	7.69231	4	52	0.0533333	0.0769231	[FH, GOT1, GOT2, MDH1]
GO:0051287	NAD binding	GO_MolecularFunction-EBI-UniProt-GOA_18.11.2019_00h00	0.00125242	0.00234828	2.65259e-14	5.30518e-13	[4, 5]	Group13	7.5	3	40	0.04	0.075	[GAPDH, IDH2, IDH3A]
GO:0045333	cellular respiration	GO_BiologicalProcess-EBI-UniProt-GOA_18.11.2019_00h00	2.41034e-06	1.20517e-05	2.65259e-14	5.30518e-13	[4, 5]	Group13	6.14035	7	114	0.0933333	0.0614035	[ACO2, CS, DLD, FH, IDH2, IDH3A, MDH1]
GO:0015980	energy derivation by oxidation of organic compounds	GO_BiologicalProcess-EBI-UniProt-GOA_18.11.2019_00h00	2.26863e-08	3.40295e-07	2.65259e-14	5.30518e-13	[3, 4]	Group13	5.84795	10	171	0.133333	0.0584795	[ACO2, AGL, CS, DLD, FH, IDH2, IDH3A, MDH1, PYGB, UGP2]
KEGG:00480	Glutathione metabolism	KEGG_18.11.2019	0.0260433	0.0264847	2.65259e-14	5.30518e-13	[-1]	Group13	4.25532	2	47	0.0266667	0.0425532	[GSTM2, IDH2]
GO:0006108	malate metabolic process	GO_BiologicalProcess-EBI-UniProt-GOA_18.11.2019_00h00	0.000416059	0.000924576	3.25563e-13	3.25563e-12	[7]	Group11	33.3333	2	6	0.0266667	0.333333	[FH, MDH1]
KEGG:00020	Citrate cycle (TCA cycle)	KEGG_18.11.2019	6.45444e-09	7.74533e-07	3.25563e-13	3.25563e-12	[-1]	Group11	21.4286	6	28	0.08	0.214286	[ACO2, DLD, FH, IDH2, IDH3A, MDH1]
KEGG:00620	Pyruvate metabolism	KEGG_18.11.2019	6.79983e-07	3.709e-06	3.25563e-13	3.25563e-12	[-1]	Group11	15.625	5	32	0.0666667	0.15625	[ALDH9A1, DLD, FH, MDH1, PKLR]
KEGG:00010	Glycolysis / Gluconeogenesis	KEGG_18.11.2019	1.16903e-08	7.01421e-07	3.25563e-13	3.25563e-12	[-1]	Group11	13.2075	7	53	0.0933333	0.132075	[ALDH9A1, ALDOC, DLD, GAPDH, GPI, PGK2, PKLR]
GO:0016620	oxidoreductase activity, acting on the aldehyde or oxo group of donors, NAD or NADP as acceptor	GO_BiologicalProcess-EBI-UniProt-GOA_18.11.2019_00h00	0.000347716	0.000787282	3.25563e-13	3.25563e-12	[5]	Group11	11.5385	3	26	0.04	0.115385	[ALDH9A1, DLD, GAPDH]
KEGG:00630	Glyoxylate and dicarboxylate metabolism	KEGG_18.11.2019	0.000589748	0.00122017	3.25563e-13	3.25563e-12	[-1]	Group11	9.67742	3	31	0.04	0.0967742	[ACO2, DLD, MDH1]
GO:0016903	oxidoreductase activity, acting on the aldehyde or oxo group of donors	GO_BiologicalProcess-EBI-UniProt-GOA_18.11.2019_00h00	0.00134614	0.00248519	3.25563e-13	3.25563e-12	[4]	Group11	7.31707	3	41	0.04	0.0731707	[ALDH9A1, DLD, GAPDH]
KEGG:00280	Valine, leucine and isoleucine degradation	KEGG_18.11.2019	0.0016534	0.00287548	3.25563e-13	3.25563e-12	[-1]	Group11	6.81818	3	44	0.04	0.0681818	[ALDH9A1, DLD, OXCT1]
KEGG:00071	Fatty acid degradation	KEGG_18.11.2019	0.0133441	0.0152504	3.25563e-13	3.25563e-12	[-1]	Group11	6.06061	2	33	0.0266667	0.0606061	[ACADL, ALDH9A1]
KEGG:00260	Glycine, serine and threonine metabolism	KEGG_18.11.2019	0.0166027	0.0182782	3.25563e-13	3.25563e-12	[-1]	Group11	5.40541	2	37	0.0266667	0.0540541	[DLD, GAMT]
GO:0001669	acrosomal vesicle	GO_CellularComponent-EBI-UniProt-GOA_18.11.2019_00h00	0.0166027	0.0182782	3.25563e-13	3.25563e-12	[4, 6, 7, 8, 9]	Group11	5.40541	2	37	0.0266667	0.0540541	[DLD, TCP1]
KEGG:00380	Tryptophan metabolism	KEGG_18.11.2019	0.0183464	0.0198339	3.25563e-13	3.25563e-12	[-1]	Group11	5.12821	2	39	0.0266667	0.0512821	[ALDH9A1, DLD]
GO:0016667	oxidoreductase activity, acting on a sulfur group of donors	GO_BiologicalProcess-EBI-UniProt-GOA_18.11.2019_00h00	0.0250202	0.0256618	3.25563e-13	3.25563e-12	[4]	Group11	4.34783	2	46	0.0266667	0.0434783	[DLD, SH3BGRL3]
GO:0051920	peroxiredoxin activity	GO_BiologicalProcess-EBI-UniProt-GOA_18.11.2019_00h00	0.000580469	0.00122204	1.19209e-10	7.94727e-10	[5, 8]	Group17	28.5714	2	7	0.0266667	0.285714	[PRDX1, PRDX6]
GO:0071451	cellular response to superoxide	GO_BiologicalProcess-EBI-UniProt-GOA_18.11.2019_00h00	9.41344e-05	0.000282403	1.19209e-10	7.94727e-10	[6, 7]	Group17	17.6471	3	17	0.04	0.176471	[ADPRHL2, PRDX1, SOD1]
GO:0071450	cellular response to oxygen radical	GO_BiologicalProcess-EBI-UniProt-GOA_18.11.2019_00h00	9.41344e-05	0.000282403	1.19209e-10	7.94727e-10	[5, 6]	Group17	17.6471	3	17	0.04	0.176471	[ADPRHL2, PRDX1, SOD1]
GO:0042744	hydrogen peroxide catabolic process	GO_BiologicalProcess-EBI-UniProt-GOA_18.11.2019_00h00	0.00179305	0.0030305	1.19209e-10	7.94727e-10	[5, 6]	Group17	16.6667	2	12	0.0266667	0.166667	[HBAD, PRDX1]
GO:0042743	hydrogen peroxide metabolic process	GO_BiologicalProcess-EBI-UniProt-GOA_18.11.2019_00h00	0.000112529	0.00032151	1.19209e-10	7.94727e-10	[4, 5]	Group17	16.6667	3	18	0.04	0.166667	[HBAD, PRDX1, SOD1]
GO:0000305	response to oxygen radical	GO_BiologicalProcess-EBI-UniProt-GOA_18.11.2019_00h00	0.000133116	0.000363044	1.19209e-10	7.94727e-10	[4, 5]	Group17	15.7895	3	19	0.04	0.157895	[ADPRHL2, PRDX1, SOD1]
GO:0000303	response to superoxide	GO_BiologicalProcess-EBI-UniProt-GOA_18.11.2019_00h00	0.000133116	0.000363044	1.19209e-10	7.94727e-10	[5, 6]	Group17	15.7895	3	19	0.04	0.157895	[ADPRHL2, PRDX1, SOD1]
GO:0072350	tricarboxylic acid metabolic process	GO_BiologicalProcess-EBI-UniProt-GOA_18.11.2019_00h00	0.000209137	0.000533966	1.19209e-10	7.94727e-10	[6]	Group17	13.6364	3	22	0.04	0.136364	[ACO2, CS, IDH2]
GO:0048026	positive regulation of mRNA splicing, via spliceosome	GO_BiologicalProcess-EBI-UniProt-GOA_18.11.2019_00h00	0.00282317	0.00428835	1.19209e-10	7.94727e-10	[6, 7, 8, 9, 10, 11, 12, 13]	Group17	13.3333	2	15	0.0266667	0.133333	[HSPA8, PRDX6]
GO:0045932	negative regulation of muscle contraction	GO_BiologicalProcess-EBI-UniProt-GOA_18.11.2019_00h00	0.00282317	0.00428835	1.19209e-10	7.94727e-10	[3, 4, 5, 6, 7]	Group17	13.3333	2	15	0.0266667	0.133333	[BIN1, SOD1]
GO:0019430	removal of superoxide radicals	GO_BiologicalProcess-EBI-UniProt-GOA_18.11.2019_00h00	0.00321536	0.00476349	1.19209e-10	7.94727e-10	[4, 5, 7, 8]	Group17	12.5	2	16	0.0266667	0.125	[PRDX1, SOD1]
GO:0006101	citrate metabolic process	GO_BiologicalProcess-EBI-UniProt-GOA_18.11.2019_00h00	0.00321536	0.00476349	1.19209e-10	7.94727e-10	[5, 7]	Group17	12.5	2	16	0.0266667	0.125	[ACO2, CS]
GO:0017001	antibiotic catabolic process	GO_BiologicalProcess-EBI-UniProt-GOA_18.11.2019_00h00	0.00453472	0.00618371	1.19209e-10	7.94727e-10	[4, 5]	Group17	10.5263	2	19	0.0266667	0.105263	[HBAD, PRDX1]
GO:0045454	cell redox homeostasis	GO_BiologicalProcess-EBI-UniProt-GOA_18.11.2019_00h00	6.63984e-06	2.84565e-05	1.19209e-10	7.94727e-10	[3, 4, 5]	Group17	10	5	50	0.0666667	0.1	[DLD, PRDX1, PRDX6, SH3BGRL3, TXNL1]
GO:0050685	positive regulation of mRNA processing	GO_BiologicalProcess-EBI-UniProt-GOA_18.11.2019_00h00	0.00553071	0.0071364	1.19209e-10	7.94727e-10	[5, 6, 7, 8, 9, 10]	Group17	9.52381	2	21	0.0266667	0.0952381	[HSPA8, PRDX6]
GO:0016999	antibiotic metabolic process	GO_BiologicalProcess-EBI-UniProt-GOA_18.11.2019_00h00	9.74786e-06	4.0336e-05	1.19209e-10	7.94727e-10	[4]	Group17	9.25926	5	54	0.0666667	0.0925926	[ACO2, CS, HBAD, PRDX1, SOD1]
GO:0033120	positive regulation of RNA splicing	GO_BiologicalProcess-EBI-UniProt-GOA_18.11.2019_00h00	0.007793	0.00944606	1.19209e-10	7.94727e-10	[5, 6, 7, 8, 9, 10]	Group17	8	2	25	0.0266667	0.08	[HSPA8, PRDX6]
GO:0004601	peroxidase activity	GO_BiologicalProcess-EBI-UniProt-GOA_18.11.2019_00h00	0.00116292	0.00221509	1.19209e-10	7.94727e-10	[5, 8]	Group17	7.69231	3	39	0.04	0.0769231	[HBAD, PRDX1, PRDX6]
GO:0051187	cofactor catabolic process	GO_BiologicalProcess-EBI-UniProt-GOA_18.11.2019_00h00	0.00905534	0.0108664	1.19209e-10	7.94727e-10	[4]	Group17	7.40741	2	27	0.0266667	0.0740741	[HBAD, PRDX1]
GO:0045471	response to ethanol	GO_BiologicalProcess-EBI-UniProt-GOA_18.11.2019_00h00	0.00905534	0.0108664	1.19209e-10	7.94727e-10	[4, 5]	Group17	7.40741	2	27	0.0266667	0.0740741	[GOT2, SOD1]
GO:0006695	cholesterol biosynthetic process	GO_BiologicalProcess-EBI-UniProt-GOA_18.11.2019_00h00	0.00971846	0.0115467	1.19209e-10	7.94727e-10	[6, 7]	Group17	7.14286	2	28	0.0266667	0.0714286	[APOA1, SOD1]
GO:0004623	phospholipase A2 activity	GO_MolecularFunction-EBI-UniProt-GOA_18.11.2019_00h00	0.0104026	0.0122383	1.19209e-10	7.94727e-10	[5, 6]	Group17	6.89655	2	29	0.0266667	0.0689655	[ANXA2P2, PRDX6]
GO:0016684	oxidoreductase activity, acting on peroxide as acceptor	GO_BiologicalProcess-EBI-UniProt-GOA_18.11.2019_00h00	0.00176476	0.0030253	1.19209e-10	7.94727e-10	[4]	Group17	6.66667	3	45	0.04	0.0666667	[HBAD, PRDX1, PRDX6]
GO:0016209	antioxidant activity	GO_BiologicalProcess-EBI-UniProt-GOA_18.11.2019_00h00	0.000291052	0.000698526	1.19209e-10	7.94727e-10	[4, 7]	Group17	6.66667	4	60	0.0533333	0.0666667	[HBAD, PRDX1, PRDX6, SOD1]
GO:0050766	positive regulation of phagocytosis	GO_BiologicalProcess-EBI-UniProt-GOA_18.11.2019_00h00	0.0118328	0.0137857	1.19209e-10	7.94727e-10	[3, 4, 5, 6, 7]	Group17	6.45161	2	31	0.0266667	0.0645161	[APOA1, SOD1]
GO:1902653	secondary alcohol biosynthetic process	GO_BiologicalProcess-EBI-UniProt-GOA_18.11.2019_00h00	0.0125784	0.0145135	1.19209e-10	7.94727e-10	[5, 6]	Group17	6.25	2	32	0.0266667	0.0625	[APOA1, SOD1]
GO:0046503	glycerolipid catabolic process	GO_BiologicalProcess-EBI-UniProt-GOA_18.11.2019_00h00	0.0133441	0.0152504	1.19209e-10	7.94727e-10	[5, 6]	Group17	6.06061	2	33	0.0266667	0.0606061	[APOA1, PRDX6]
GO:0098869	cellular oxidant detoxification	GO_BiologicalProcess-EBI-UniProt-GOA_18.11.2019_00h00	0.000470696	0.00102697	1.19209e-10	7.94727e-10	[3, 6]	Group17	5.88235	4	68	0.0533333	0.0588235	[HBAD, PRDX1, PRDX6, SOD1]
GO:0006749	glutathione metabolic process	GO_BiologicalProcess-EBI-UniProt-GOA_18.11.2019_00h00	0.0149346	0.0167491	1.19209e-10	7.94727e-10	[4, 5, 6]	Group17	5.71429	2	35	0.0266667	0.0571429	[GSTM2, SOD1]
GO:1990748	cellular detoxification	GO_BiologicalProcess-EBI-UniProt-GOA_18.11.2019_00h00	0.000649201	0.00132041	1.19209e-10	7.94727e-10	[2, 5]	Group17	5.40541	4	74	0.0533333	0.0540541	[HBAD, PRDX1, PRDX6, SOD1]
GO:0016126	sterol biosynthetic process	GO_BiologicalProcess-EBI-UniProt-GOA_18.11.2019_00h00	0.0174652	0.0190529	1.19209e-10	7.94727e-10	[5, 6]	Group17	5.26316	2	38	0.0266667	0.0526316	[APOA1, SOD1]
GO:0098754	detoxification	GO_BiologicalProcess-EBI-UniProt-GOA_18.11.2019_00h00	0.000830892	0.00166178	1.19209e-10	7.94727e-10	[1, 4]	Group17	5.06329	4	79	0.0533333	0.0506329	[HBAD, PRDX1, PRDX6, SOD1]
GO:0006801	superoxide metabolic process	GO_BiologicalProcess-EBI-UniProt-GOA_18.11.2019_00h00	0.0211	0.0222105	1.19209e-10	7.94727e-10	[4]	Group17	4.7619	2	42	0.0266667	0.047619	[PRDX1, SOD1]
GO:0008088	axo-dendritic transport	GO_BiologicalProcess-EBI-UniProt-GOA_18.11.2019_00h00	0.0250202	0.0256618	1.19209e-10	7.94727e-10	[6, 7]	Group17	4.34783	2	46	0.0266667	0.0434783	[HSPA8, SOD1]
GO:0050764	regulation of phagocytosis	GO_BiologicalProcess-EBI-UniProt-GOA_18.11.2019_00h00	0.0260433	0.0264847	1.19209e-10	7.94727e-10	[4, 5, 6]	Group17	4.25532	2	47	0.0266667	0.0425532	[APOA1, SOD1]
GO:0042737	drug catabolic process	GO_BiologicalProcess-EBI-UniProt-GOA_18.11.2019_00h00	0.00669309	0.00828011	1.19209e-10	7.94727e-10	[4]	Group17	4.16667	3	72	0.04	0.0416667	[HBAD, OXCT1, PRDX1]
GO:0019828	aspartic-type endopeptidase inhibitor activity	GO_BiologicalProcess-EBI-UniProt-GOA_18.11.2019_00h00	0.000167581	0.000437168	1.78396e-09	8.91978e-09	[8, 9, 10, 11, 12]	Group19	50	2	4	0.0266667	0.5	[BIN1, GAPDH]
GO:0008035	high-density lipoprotein particle binding	GO_MolecularFunction-EBI-UniProt-GOA_18.11.2019_00h00	0.000167581	0.000437168	1.78396e-09	8.91978e-09	[5]	Group19	50	2	4	0.0266667	0.5	[APOA1, HSPD1]
GO:0051920	peroxiredoxin activity	GO_BiologicalProcess-EBI-UniProt-GOA_18.11.2019_00h00	0.000580469	0.00122204	1.78396e-09	8.91978e-09	[5, 8]	Group19	28.5714	2	7	0.0266667	0.285714	[PRDX1, PRDX6]
GO:0065005	protein-lipid complex assembly	GO_BiologicalProcess-EBI-UniProt-GOA_18.11.2019_00h00	0.000988225	0.00191269	1.78396e-09	8.91978e-09	[5]	Group19	22.2222	2	9	0.0266667	0.222222	[APOA1, BIN1]
GO:0048156	tau protein binding	GO_MolecularFunction-EBI-UniProt-GOA_18.11.2019_00h00	0.000988225	0.00191269	1.78396e-09	8.91978e-09	[4]	Group19	22.2222	2	9	0.0266667	0.222222	[BIN1, HSP90AB1]
GO:0097718	disordered domain specific binding	GO_MolecularFunction-EBI-UniProt-GOA_18.11.2019_00h00	7.78206e-05	0.000245749	1.78396e-09	8.91978e-09	[4]	Group19	18.75	3	16	0.04	0.1875	[CALM2, GAPDH, HSP90AB1]
GO:0055091	phospholipid homeostasis	GO_BiologicalProcess-EBI-UniProt-GOA_18.11.2019_00h00	0.00149938	0.00268546	1.78396e-09	8.91978e-09	[6, 7]	Group19	18.1818	2	11	0.0266667	0.181818	[APOA1, FABP3]
GO:0044794	positive regulation by host of viral process	GO_BiologicalProcess-EBI-UniProt-GOA_18.11.2019_00h00	0.00149938	0.00268546	1.78396e-09	8.91978e-09	[4, 5, 6, 7]	Group19	18.1818	2	11	0.0266667	0.181818	[ANXA2P2, HSPA8]
GO:0036363	transforming growth factor beta activation	GO_BiologicalProcess-EBI-UniProt-GOA_18.11.2019_00h00	0.00149938	0.00268546	1.78396e-09	8.91978e-09	[2, 4]	Group19	18.1818	2	11	0.0266667	0.181818	[ANXA2P2, HSP90AB1]
GO:0051131	chaperone-mediated protein complex assembly	GO_BiologicalProcess-EBI-UniProt-GOA_18.11.2019_00h00	0.00179305	0.0030305	1.78396e-09	8.91978e-09	[6]	Group19	16.6667	2	12	0.0266667	0.166667	[HSP90AB1, HSPA4]
GO:0006656	phosphatidylcholine biosynthetic process	GO_BiologicalProcess-EBI-UniProt-GOA_18.11.2019_00h00	0.00211174	0.00342445	1.78396e-09	8.91978e-09	[5, 6, 7, 8]	Group19	15.3846	2	13	0.0266667	0.153846	[APOA1, FABP3]
GO:0048026	positive regulation of mRNA splicing, via spliceosome	GO_BiologicalProcess-EBI-UniProt-GOA_18.11.2019_00h00	0.00282317	0.00428835	1.78396e-09	8.91978e-09	[6, 7, 8, 9, 10, 11, 12, 13]	Group19	13.3333	2	15	0.0266667	0.133333	[HSPA8, PRDX6]
GO:0045932	negative regulation of muscle contraction	GO_BiologicalProcess-EBI-UniProt-GOA_18.11.2019_00h00	0.00282317	0.00428835	1.78396e-09	8.91978e-09	[3, 4, 5, 6, 7]	Group19	13.3333	2	15	0.0266667	0.133333	[BIN1, SOD1]
GO:0070325	lipoprotein particle receptor binding	GO_MolecularFunction-EBI-UniProt-GOA_18.11.2019_00h00	0.00321536	0.00476349	1.78396e-09	8.91978e-09	[4]	Group19	12.5	2	16	0.0266667	0.125	[ANXA2P2, APOA1]
GO:0019430	removal of superoxide radicals	GO_BiologicalProcess-EBI-UniProt-GOA_18.11.2019_00h00	0.00321536	0.00476349	1.78396e-09	8.91978e-09	[4, 5, 7, 8]	Group19	12.5	2	16	0.0266667	0.125	[PRDX1, SOD1]
GO:0071813	lipoprotein particle binding	GO_MolecularFunction-EBI-UniProt-GOA_18.11.2019_00h00	0.00363152	0.00525039	1.78396e-09	8.91978e-09	[4]	Group19	11.7647	2	17	0.0266667	0.117647	[APOA1, HSPD1]
GO:0032376	positive regulation of cholesterol transport	GO_BiologicalProcess-EBI-UniProt-GOA_18.11.2019_00h00	0.00363152	0.00525039	1.78396e-09	8.91978e-09	[5, 6, 7, 8, 9]	Group19	11.7647	2	17	0.0266667	0.117647	[ANXA2P2, APOA1]
GO:0032373	positive regulation of sterol transport	GO_BiologicalProcess-EBI-UniProt-GOA_18.11.2019_00h00	0.00363152	0.00525039	1.78396e-09	8.91978e-09	[4, 5, 6, 7, 8]	Group19	11.7647	2	17	0.0266667	0.117647	[ANXA2P2, APOA1]
GO:1903170	negative regulation of calcium ion transmembrane transport	GO_BiologicalProcess-EBI-UniProt-GOA_18.11.2019_00h00	0.00453472	0.00618371	1.78396e-09	8.91978e-09	[5, 6, 7, 8, 9, 10, 11]	Group19	10.5263	2	19	0.0266667	0.105263	[BIN1, YWHAE]
GO:0071825	protein-lipid complex subunit organization	GO_BiologicalProcess-EBI-UniProt-GOA_18.11.2019_00h00	0.00502124	0.00669499	1.78396e-09	8.91978e-09	[4]	Group19	10	2	20	0.0266667	0.1	[APOA1, BIN1]
GO:0071634	regulation of transforming growth factor beta production	GO_BiologicalProcess-EBI-UniProt-GOA_18.11.2019_00h00	0.00553071	0.0071364	1.78396e-09	8.91978e-09	[4, 5]	Group19	9.52381	2	21	0.0266667	0.0952381	[HSP90AB1, LUM]
GO:0050685	positive regulation of mRNA processing	GO_BiologicalProcess-EBI-UniProt-GOA_18.11.2019_00h00	0.00553071	0.0071364	1.78396e-09	8.91978e-09	[5, 6, 7, 8, 9, 10]	Group19	9.52381	2	21	0.0266667	0.0952381	[HSPA8, PRDX6]
GO:0051973	positive regulation of telomerase activity	GO_BiologicalProcess-EBI-UniProt-GOA_18.11.2019_00h00	0.00606287	0.00773983	1.78396e-09	8.91978e-09	[6, 7, 8, 9, 10, 11, 12]	Group19	9.09091	2	22	0.0266667	0.0909091	[HSP90AB1, TCP1]
GO:0044788	modulation by host of viral process	GO_BiologicalProcess-EBI-UniProt-GOA_18.11.2019_00h00	0.00606287	0.00773983	1.78396e-09	8.91978e-09	[5, 6]	Group19	9.09091	2	22	0.0266667	0.0909091	[ANXA2P2, HSPA8]
GO:0046470	phosphatidylcholine metabolic process	GO_BiologicalProcess-EBI-UniProt-GOA_18.11.2019_00h00	0.00661747	0.00827183	1.78396e-09	8.91978e-09	[4, 6, 7]	Group19	8.69565	2	23	0.0266667	0.0869565	[APOA1, FABP3]
GO:0051702	interaction with symbiont	GO_BiologicalProcess-EBI-UniProt-GOA_18.11.2019_00h00	0.000112178	0.000328327	1.78396e-09	8.91978e-09	[3, 4]	Group19	8.51064	4	47	0.0533333	0.0851064	[ANXA2P2, GAPDH, HSPA8, HSPD1]
GO:0032365	intracellular lipid transport	GO_BiologicalProcess-EBI-UniProt-GOA_18.11.2019_00h00	0.00719426	0.0088093	1.78396e-09	8.91978e-09	[4, 5, 6]	Group19	8.33333	2	24	0.0266667	0.0833333	[ANXA2P2, FABP3]
GO:0033120	positive regulation of RNA splicing	GO_BiologicalProcess-EBI-UniProt-GOA_18.11.2019_00h00	0.007793	0.00944606	1.78396e-09	8.91978e-09	[5, 6, 7, 8, 9, 10]	Group19	8	2	25	0.0266667	0.08	[HSPA8, PRDX6]
GO:0055081	anion homeostasis	GO_BiologicalProcess-EBI-UniProt-GOA_18.11.2019_00h00	0.00125242	0.00234828	1.78396e-09	8.91978e-09	[6]	Group19	7.5	3	40	0.04	0.075	[APOA1, FABP3, GOT1]
GO:1903793	positive regulation of anion transport	GO_BiologicalProcess-EBI-UniProt-GOA_18.11.2019_00h00	0.00905534	0.0108664	1.78396e-09	8.91978e-09	[4, 5, 6, 7]	Group19	7.40741	2	27	0.0266667	0.0740741	[APOA1, FABP3]
GO:0051926	negative regulation of calcium ion transport	GO_BiologicalProcess-EBI-UniProt-GOA_18.11.2019_00h00	0.00905534	0.0108664	1.78396e-09	8.91978e-09	[4, 5, 6, 7, 8, 9, 10]	Group19	7.40741	2	27	0.0266667	0.0740741	[BIN1, YWHAE]
GO:0045471	response to ethanol	GO_BiologicalProcess-EBI-UniProt-GOA_18.11.2019_00h00	0.00905534	0.0108664	1.78396e-09	8.91978e-09	[4, 5]	Group19	7.40741	2	27	0.0266667	0.0740741	[GOT2, SOD1]
GO:0032370	positive regulation of lipid transport	GO_BiologicalProcess-EBI-UniProt-GOA_18.11.2019_00h00	0.00134614	0.00248519	1.78396e-09	8.91978e-09	[3, 4, 5, 6, 7]	Group19	7.31707	3	41	0.04	0.0731707	[ANXA2P2, APOA1, FABP3]
GO:0045070	positive regulation of viral genome replication	GO_BiologicalProcess-EBI-UniProt-GOA_18.11.2019_00h00	0.00971846	0.0115467	1.78396e-09	8.91978e-09	[5, 6, 7, 8]	Group19	7.14286	2	28	0.0266667	0.0714286	[HSPA8, PPID]
GO:0006695	cholesterol biosynthetic process	GO_BiologicalProcess-EBI-UniProt-GOA_18.11.2019_00h00	0.00971846	0.0115467	1.78396e-09	8.91978e-09	[6, 7]	Group19	7.14286	2	28	0.0266667	0.0714286	[APOA1, SOD1]
GO:0051851	modification by host of symbiont morphology or physiology	GO_BiologicalProcess-EBI-UniProt-GOA_18.11.2019_00h00	0.00154656	0.00272923	1.78396e-09	8.91978e-09	[4, 5]	Group19	6.97674	3	43	0.04	0.0697674	[ANXA2P2, GAPDH, HSPA8]
GO:0051972	regulation of telomerase activity	GO_BiologicalProcess-EBI-UniProt-GOA_18.11.2019_00h00	0.0104026	0.0122383	1.78396e-09	8.91978e-09	[5, 6, 7, 8, 9, 10, 11]	Group19	6.89655	2	29	0.0266667	0.0689655	[HSP90AB1, TCP1]
GO:0032374	regulation of cholesterol transport	GO_BiologicalProcess-EBI-UniProt-GOA_18.11.2019_00h00	0.0104026	0.0122383	1.78396e-09	8.91978e-09	[6, 7, 8]	Group19	6.89655	2	29	0.0266667	0.0689655	[ANXA2P2, APOA1]
GO:0032371	regulation of sterol transport	GO_BiologicalProcess-EBI-UniProt-GOA_18.11.2019_00h00	0.0104026	0.0122383	1.78396e-09	8.91978e-09	[5, 6, 7]	Group19	6.89655	2	29	0.0266667	0.0689655	[ANXA2P2, APOA1]
GO:0004623	phospholipase A2 activity	GO_MolecularFunction-EBI-UniProt-GOA_18.11.2019_00h00	0.0104026	0.0122383	1.78396e-09	8.91978e-09	[5, 6]	Group19	6.89655	2	29	0.0266667	0.0689655	[ANXA2P2, PRDX6]
GO:1903902	positive regulation of viral life cycle	GO_BiologicalProcess-EBI-UniProt-GOA_18.11.2019_00h00	0.0016534	0.00287548	1.78396e-09	8.91978e-09	[4, 5, 6, 7]	Group19	6.81818	3	44	0.04	0.0681818	[ANXA2P2, HSPA8, PPID]
GO:0070062	extracellular exosome	GO_CellularComponent-EBI-UniProt-GOA_18.11.2019_00h00	0.000310227	0.000729946	1.78396e-09	8.91978e-09	[3, 4, 5, 6]	Group19	6.55738	4	61	0.0533333	0.0655738	[ANXA2P2, HSPA4, HSPA8, HSPD1]
GO:0051879	Hsp90 protein binding	GO_MolecularFunction-EBI-UniProt-GOA_18.11.2019_00h00	0.0118328	0.0137857	1.78396e-09	8.91978e-09	[4]	Group19	6.45161	2	31	0.0266667	0.0645161	[PPID, STIP1]
GO:0050766	positive regulation of phagocytosis	GO_BiologicalProcess-EBI-UniProt-GOA_18.11.2019_00h00	0.0118328	0.0137857	1.78396e-09	8.91978e-09	[3, 4, 5, 6, 7]	Group19	6.45161	2	31	0.0266667	0.0645161	[APOA1, SOD1]
GO:1902653	secondary alcohol biosynthetic process	GO_BiologicalProcess-EBI-UniProt-GOA_18.11.2019_00h00	0.0125784	0.0145135	1.78396e-09	8.91978e-09	[5, 6]	Group19	6.25	2	32	0.0266667	0.0625	[APOA1, SOD1]
GO:0003964	RNA-directed DNA polymerase activity	GO_BiologicalProcess-EBI-UniProt-GOA_18.11.2019_00h00	0.0125784	0.0145135	1.78396e-09	8.91978e-09	[7, 8, 9]	Group19	6.25	2	32	0.0266667	0.0625	[HSP90AB1, TCP1]
GO:0003720	telomerase activity	GO_BiologicalProcess-EBI-UniProt-GOA_18.11.2019_00h00	0.0125784	0.0145135	1.78396e-09	8.91978e-09	[8, 9, 10]	Group19	6.25	2	32	0.0266667	0.0625	[HSP90AB1, TCP1]
GO:0046503	glycerolipid catabolic process	GO_BiologicalProcess-EBI-UniProt-GOA_18.11.2019_00h00	0.0133441	0.0152504	1.78396e-09	8.91978e-09	[5, 6]	Group19	6.06061	2	33	0.0266667	0.0606061	[APOA1, PRDX6]
GO:1903561	extracellular vesicle	GO_CellularComponent-EBI-UniProt-GOA_18.11.2019_00h00	0.000497658	0.00106641	1.78396e-09	8.91978e-09	[4, 5]	Group19	5.7971	4	69	0.0533333	0.057971	[ANXA2P2, HSPA4, HSPA8, HSPD1]
GO:0006749	glutathione metabolic process	GO_BiologicalProcess-EBI-UniProt-GOA_18.11.2019_00h00	0.0149346	0.0167491	1.78396e-09	8.91978e-09	[4, 5, 6]	Group19	5.71429	2	35	0.0266667	0.0571429	[GSTM2, SOD1]
GO:0004190	aspartic-type endopeptidase activity	GO_BiologicalProcess-EBI-UniProt-GOA_18.11.2019_00h00	0.0149346	0.0167491	1.78396e-09	8.91978e-09	[8, 9]	Group19	5.71429	2	35	0.0266667	0.0571429	[BIN1, GAPDH]
GO:1905954	positive regulation of lipid localization	GO_BiologicalProcess-EBI-UniProt-GOA_18.11.2019_00h00	0.00282588	0.00423883	1.78396e-09	8.91978e-09	[2, 3, 4, 5]	Group19	5.66038	3	53	0.04	0.0566038	[ANXA2P2, APOA1, FABP3]
GO:0071156	regulation of cell cycle arrest	GO_BiologicalProcess-EBI-UniProt-GOA_18.11.2019_00h00	0.0157591	0.0175101	1.78396e-09	8.91978e-09	[4, 5, 6, 7]	Group19	5.55556	2	36	0.0266667	0.0555556	[BIN1, HSP90AB1]
GO:0070001	aspartic-type peptidase activity	GO_BiologicalProcess-EBI-UniProt-GOA_18.11.2019_00h00	0.0157591	0.0175101	1.78396e-09	8.91978e-09	[7, 8]	Group19	5.55556	2	36	0.0266667	0.0555556	[BIN1, GAPDH]
GO:0034605	cellular response to heat	GO_BiologicalProcess-EBI-UniProt-GOA_18.11.2019_00h00	0.0157591	0.0175101	1.78396e-09	8.91978e-09	[4, 5]	Group19	5.55556	2	36	0.0266667	0.0555556	[HSP90AB1, YWHAE]
KEGG:00260	Glycine, serine and threonine metabolism	KEGG_18.11.2019	0.0166027	0.0182782	1.78396e-09	8.91978e-09	[-1]	Group19	5.40541	2	37	0.0266667	0.0540541	[DLD, GAMT]
GO:0001669	acrosomal vesicle	GO_CellularComponent-EBI-UniProt-GOA_18.11.2019_00h00	0.0166027	0.0182782	1.78396e-09	8.91978e-09	[4, 6, 7, 8, 9]	Group19	5.40541	2	37	0.0266667	0.0540541	[DLD, TCP1]
GO:0051817	modification of morphology or physiology of other organism involved in symbiotic interaction	GO_BiologicalProcess-EBI-UniProt-GOA_18.11.2019_00h00	0.00330589	0.00483788	1.78396e-09	8.91978e-09	[4]	Group19	5.35714	3	56	0.04	0.0535714	[ANXA2P2, GAPDH, HSPA8]
GO:0016126	sterol biosynthetic process	GO_BiologicalProcess-EBI-UniProt-GOA_18.11.2019_00h00	0.0174652	0.0190529	1.78396e-09	8.91978e-09	[5, 6]	Group19	5.26316	2	38	0.0266667	0.0526316	[APOA1, SOD1]
KEGG:00380	Tryptophan metabolism	KEGG_18.11.2019	0.0183464	0.0198339	1.78396e-09	8.91978e-09	[-1]	Group19	5.12821	2	39	0.0266667	0.0512821	[ALDH9A1, DLD]
GO:0071806	protein transmembrane transport	GO_BiologicalProcess-EBI-UniProt-GOA_18.11.2019_00h00	0.0183464	0.0198339	1.78396e-09	8.91978e-09	[5, 6, 7, 8]	Group19	5.12821	2	39	0.0266667	0.0512821	[HSPA8, HSPD1]
GO:0001786	phosphatidylserine binding	GO_MolecularFunction-EBI-UniProt-GOA_18.11.2019_00h00	0.0183464	0.0198339	1.78396e-09	8.91978e-09	[3, 4, 5]	Group19	5.12821	2	39	0.0266667	0.0512821	[ANXA2P2, HSPA8]
GO:0009408	response to heat	GO_BiologicalProcess-EBI-UniProt-GOA_18.11.2019_00h00	0.00383301	0.00547573	1.78396e-09	8.91978e-09	[3, 4]	Group19	5.08475	3	59	0.04	0.0508475	[HSP90AB1, SOD1, YWHAE]
GO:2000573	positive regulation of DNA biosynthetic process	GO_BiologicalProcess-EBI-UniProt-GOA_18.11.2019_00h00	0.0192461	0.0206208	1.78396e-09	8.91978e-09	[5, 6, 7, 8, 9]	Group19	5	2	40	0.0266667	0.05	[HSP90AB1, TCP1]
GO:0048524	positive regulation of viral process	GO_BiologicalProcess-EBI-UniProt-GOA_18.11.2019_00h00	0.00421129	0.00587622	1.78396e-09	8.91978e-09	[3, 4, 5, 6]	Group19	4.91803	3	61	0.04	0.0491803	[ANXA2P2, HSPA8, PPID]
GO:0030199	collagen fibril organization	GO_BiologicalProcess-EBI-UniProt-GOA_18.11.2019_00h00	0.020164	0.0214131	1.78396e-09	8.91978e-09	[4, 5]	Group19	4.87805	2	41	0.0266667	0.0487805	[ANXA2P2, LUM]
GO:0006801	superoxide metabolic process	GO_BiologicalProcess-EBI-UniProt-GOA_18.11.2019_00h00	0.0211	0.0222105	1.78396e-09	8.91978e-09	[4]	Group19	4.7619	2	42	0.0266667	0.047619	[PRDX1, SOD1]
GO:0006626	protein targeting to mitochondrion	GO_BiologicalProcess-EBI-UniProt-GOA_18.11.2019_00h00	0.0211	0.0222105	1.78396e-09	8.91978e-09	[5, 6, 7, 8, 9, 10]	Group19	4.7619	2	42	0.0266667	0.047619	[HSPA4, HSPD1]
KEGG:03320	PPAR signaling pathway	KEGG_18.11.2019	0.00481994	0.00649879	1.78396e-09	8.91978e-09	[-1]	Group19	4.6875	3	64	0.04	0.046875	[ACADL, APOA1, FABP3]
GO:1904063	negative regulation of cation transmembrane transport	GO_BiologicalProcess-EBI-UniProt-GOA_18.11.2019_00h00	0.0230253	0.0240264	1.78396e-09	8.91978e-09	[5, 6, 7, 8]	Group19	4.54545	2	44	0.0266667	0.0454545	[BIN1, YWHAE]
GO:0032368	regulation of lipid transport	GO_BiologicalProcess-EBI-UniProt-GOA_18.11.2019_00h00	0.00547913	0.00714669	1.78396e-09	8.91978e-09	[4, 5, 6]	Group19	4.47761	3	67	0.04	0.0447761	[ANXA2P2, APOA1, FABP3]
GO:0050821	protein stabilization	GO_BiologicalProcess-EBI-UniProt-GOA_18.11.2019_00h00	0.000325324	0.000750749	1.78396e-09	8.91978e-09	[4]	Group19	4.46429	5	112	0.0666667	0.0446429	[APOA1, GAPDH, HSP90AB1, HSPD1, TCP1]
GO:0007004	telomere maintenance via telomerase	GO_BiologicalProcess-EBI-UniProt-GOA_18.11.2019_00h00	0.0240142	0.0248422	1.78396e-09	8.91978e-09	[7, 8, 9]	Group19	4.44444	2	45	0.0266667	0.0444444	[HSP90AB1, TCP1]
GO:0016667	oxidoreductase activity, acting on a sulfur group of donors	GO_BiologicalProcess-EBI-UniProt-GOA_18.11.2019_00h00	0.0250202	0.0256618	1.78396e-09	8.91978e-09	[4]	Group19	4.34783	2	46	0.0266667	0.0434783	[DLD, SH3BGRL3]
GO:0008088	axo-dendritic transport	GO_BiologicalProcess-EBI-UniProt-GOA_18.11.2019_00h00	0.0250202	0.0256618	1.78396e-09	8.91978e-09	[6, 7]	Group19	4.34783	2	46	0.0266667	0.0434783	[HSPA8, SOD1]
GO:0005811	lipid droplet	GO_CellularComponent-EBI-UniProt-GOA_18.11.2019_00h00	0.0250202	0.0256618	1.78396e-09	8.91978e-09	[4, 5]	Group19	4.34783	2	46	0.0266667	0.0434783	[ANXA2P2, GAPDH]
GO:1901379	regulation of potassium ion transmembrane transport	GO_BiologicalProcess-EBI-UniProt-GOA_18.11.2019_00h00	0.0260433	0.0264847	1.78396e-09	8.91978e-09	[7, 8, 9]	Group19	4.25532	2	47	0.0266667	0.0425532	[BIN1, YWHAE]
GO:0050764	regulation of phagocytosis	GO_BiologicalProcess-EBI-UniProt-GOA_18.11.2019_00h00	0.0260433	0.0264847	1.78396e-09	8.91978e-09	[4, 5, 6]	Group19	4.25532	2	47	0.0266667	0.0425532	[APOA1, SOD1]
GO:0034766	negative regulation of ion transmembrane transport	GO_BiologicalProcess-EBI-UniProt-GOA_18.11.2019_00h00	0.0260433	0.0264847	1.78396e-09	8.91978e-09	[4, 5, 6, 7]	Group19	4.25532	2	47	0.0266667	0.0425532	[BIN1, YWHAE]
GO:0072655	establishment of protein localization to mitochondrion	GO_BiologicalProcess-EBI-UniProt-GOA_18.11.2019_00h00	0.0270831	0.0273107	1.78396e-09	8.91978e-09	[5, 6, 7]	Group19	4.16667	2	48	0.0266667	0.0416667	[HSPA4, HSPD1]
GO:0044070	regulation of anion transport	GO_BiologicalProcess-EBI-UniProt-GOA_18.11.2019_00h00	0.0270831	0.0273107	1.78396e-09	8.91978e-09	[5, 6]	Group19	4.16667	2	48	0.0266667	0.0416667	[APOA1, FABP3]
GO:0019217	regulation of fatty acid metabolic process	GO_BiologicalProcess-EBI-UniProt-GOA_18.11.2019_00h00	0.0270831	0.0273107	1.78396e-09	8.91978e-09	[5, 6, 8]	Group19	4.16667	2	48	0.0266667	0.0416667	[APOA1, FABP3]
GO:0019551	glutamate catabolic process to 2-oxoglutarate	GO_BiologicalProcess-EBI-UniProt-GOA_18.11.2019_00h00	2.81246e-05	0.000105467	2.56174e-09	1.0247e-08	[8, 9, 10, 11]	Group18	100	2	2	0.0266667	1	[GOT1, GOT2]
GO:0019550	glutamate catabolic process to aspartate	GO_BiologicalProcess-EBI-UniProt-GOA_18.11.2019_00h00	2.81246e-05	0.000105467	2.56174e-09	1.0247e-08	[7, 8, 9, 10, 11]	Group18	100	2	2	0.0266667	1	[GOT1, GOT2]
GO:0006532	aspartate biosynthetic process	GO_BiologicalProcess-EBI-UniProt-GOA_18.11.2019_00h00	2.81246e-05	0.000105467	2.56174e-09	1.0247e-08	[7, 8, 9, 10]	Group18	100	2	2	0.0266667	1	[GOT1, GOT2]
GO:0006106	fumarate metabolic process	GO_BiologicalProcess-EBI-UniProt-GOA_18.11.2019_00h00	1.46086e-07	1.25216e-06	2.56174e-09	1.0247e-08	[7]	Group18	100	3	3	0.04	1	[FH, GOT1, GOT2]
GO:0004069	L-aspartate:2-oxoglutarate aminotransferase activity	GO_MolecularFunction-EBI-UniProt-GOA_18.11.2019_00h00	2.81246e-05	0.000105467	2.56174e-09	1.0247e-08	[5]	Group18	100	2	2	0.0266667	1	[GOT1, GOT2]
GO:0006538	glutamate catabolic process	GO_BiologicalProcess-EBI-UniProt-GOA_18.11.2019_00h00	8.40817e-05	0.000258713	2.56174e-09	1.0247e-08	[7, 8, 9, 10]	Group18	66.6667	2	3	0.0266667	0.666667	[GOT1, GOT2]
GO:0006533	aspartate catabolic process	GO_BiologicalProcess-EBI-UniProt-GOA_18.11.2019_00h00	8.40817e-05	0.000258713	2.56174e-09	1.0247e-08	[7, 8, 9, 10]	Group18	66.6667	2	3	0.0266667	0.666667	[GOT1, GOT2]
GO:0006107	oxaloacetate metabolic process	GO_BiologicalProcess-EBI-UniProt-GOA_18.11.2019_00h00	5.03492e-06	2.23774e-05	2.56174e-09	1.0247e-08	[7]	Group18	42.8571	3	7	0.04	0.428571	[GOT1, GOT2, MDH1]
KEGG:00400	Phenylalanine, tyrosine and tryptophan biosynthesis	KEGG_18.11.2019	0.000278336	0.000695839	2.56174e-09	1.0247e-08	[-1]	Group18	40	2	5	0.0266667	0.4	[GOT1, GOT2]
GO:0006531	aspartate metabolic process	GO_BiologicalProcess-EBI-UniProt-GOA_18.11.2019_00h00	0.000278336	0.000695839	2.56174e-09	1.0247e-08	[6, 7, 9]	Group18	40	2	5	0.0266667	0.4	[GOT1, GOT2]
GO:0006108	malate metabolic process	GO_BiologicalProcess-EBI-UniProt-GOA_18.11.2019_00h00	0.000416059	0.000924576	2.56174e-09	1.0247e-08	[7]	Group18	33.3333	2	6	0.0266667	0.333333	[FH, MDH1]
GO:0043649	dicarboxylic acid catabolic process	GO_BiologicalProcess-EBI-UniProt-GOA_18.11.2019_00h00	0.000580469	0.00122204	2.56174e-09	1.0247e-08	[6, 7]	Group18	28.5714	2	7	0.0266667	0.285714	[GOT1, GOT2]
GO:0043650	dicarboxylic acid biosynthetic process	GO_BiologicalProcess-EBI-UniProt-GOA_18.11.2019_00h00	0.000988225	0.00191269	2.56174e-09	1.0247e-08	[6, 7]	Group18	22.2222	2	9	0.0266667	0.222222	[GOT1, GOT2]
GO:0006103	2-oxoglutarate metabolic process	GO_BiologicalProcess-EBI-UniProt-GOA_18.11.2019_00h00	0.000988225	0.00191269	2.56174e-09	1.0247e-08	[7]	Group18	22.2222	2	9	0.0266667	0.222222	[GOT1, GOT2]
KEGG:00220	Arginine biosynthesis	KEGG_18.11.2019	9.41344e-05	0.000282403	2.56174e-09	1.0247e-08	[-1]	Group18	17.6471	3	17	0.04	0.176471	[ACY1, GOT1, GOT2]
GO:0009067	aspartate family amino acid biosynthetic process	GO_BiologicalProcess-EBI-UniProt-GOA_18.11.2019_00h00	9.41344e-05	0.000282403	2.56174e-09	1.0247e-08	[6, 7, 8, 9]	Group18	17.6471	3	17	0.04	0.176471	[AASDHPPT, GOT1, GOT2]
GO:0009068	aspartate family amino acid catabolic process	GO_BiologicalProcess-EBI-UniProt-GOA_18.11.2019_00h00	0.00211174	0.00342445	2.56174e-09	1.0247e-08	[6, 7, 8, 9]	Group18	15.3846	2	13	0.0266667	0.153846	[GOT1, GOT2]
KEGG:00360	Phenylalanine metabolism	KEGG_18.11.2019	0.00245521	0.00387664	2.56174e-09	1.0247e-08	[-1]	Group18	14.2857	2	14	0.0266667	0.142857	[GOT1, GOT2]
GO:0042537	benzene-containing compound metabolic process	GO_BiologicalProcess-EBI-UniProt-GOA_18.11.2019_00h00	0.00245521	0.00387664	2.56174e-09	1.0247e-08	[4]	Group18	14.2857	2	14	0.0266667	0.142857	[GOT2, GSTM2]
GO:0045932	negative regulation of muscle contraction	GO_BiologicalProcess-EBI-UniProt-GOA_18.11.2019_00h00	0.00282317	0.00428835	2.56174e-09	1.0247e-08	[3, 4, 5, 6, 7]	Group18	13.3333	2	15	0.0266667	0.133333	[BIN1, SOD1]
GO:0019430	removal of superoxide radicals	GO_BiologicalProcess-EBI-UniProt-GOA_18.11.2019_00h00	0.00321536	0.00476349	2.56174e-09	1.0247e-08	[4, 5, 7, 8]	Group18	12.5	2	16	0.0266667	0.125	[PRDX1, SOD1]
GO:0009065	glutamine family amino acid catabolic process	GO_BiologicalProcess-EBI-UniProt-GOA_18.11.2019_00h00	0.00321536	0.00476349	2.56174e-09	1.0247e-08	[6, 7, 8, 9]	Group18	12.5	2	16	0.0266667	0.125	[GOT1, GOT2]
GO:0008483	transaminase activity	GO_MolecularFunction-EBI-UniProt-GOA_18.11.2019_00h00	0.00407139	0.00574785	2.56174e-09	1.0247e-08	[4]	Group18	11.1111	2	18	0.0266667	0.111111	[GOT1, GOT2]
GO:0009066	aspartate family amino acid metabolic process	GO_BiologicalProcess-EBI-UniProt-GOA_18.11.2019_00h00	0.000589748	0.00122017	2.56174e-09	1.0247e-08	[5, 6, 8]	Group18	9.67742	3	31	0.04	0.0967742	[AASDHPPT, GOT1, GOT2]
KEGG:00330	Arginine and proline metabolism	KEGG_18.11.2019	7.18281e-05	0.000232956	2.56174e-09	1.0247e-08	[-1]	Group18	9.52381	4	42	0.0533333	0.0952381	[ALDH9A1, GAMT, GOT1, GOT2]
GO:0006536	glutamate metabolic process	GO_BiologicalProcess-EBI-UniProt-GOA_18.11.2019_00h00	0.00553071	0.0071364	2.56174e-09	1.0247e-08	[6, 7, 9]	Group18	9.52381	2	21	0.0266667	0.0952381	[GOT1, GOT2]
GO:0043648	dicarboxylic acid metabolic process	GO_BiologicalProcess-EBI-UniProt-GOA_18.11.2019_00h00	0.000166872	0.000444992	2.56174e-09	1.0247e-08	[6]	Group18	7.69231	4	52	0.0533333	0.0769231	[FH, GOT1, GOT2, MDH1]
GO:0045471	response to ethanol	GO_BiologicalProcess-EBI-UniProt-GOA_18.11.2019_00h00	0.00905534	0.0108664	2.56174e-09	1.0247e-08	[4, 5]	Group18	7.40741	2	27	0.0266667	0.0740741	[GOT2, SOD1]
GO:0006695	cholesterol biosynthetic process	GO_BiologicalProcess-EBI-UniProt-GOA_18.11.2019_00h00	0.00971846	0.0115467	2.56174e-09	1.0247e-08	[6, 7]	Group18	7.14286	2	28	0.0266667	0.0714286	[APOA1, SOD1]
KEGG:00270	Cysteine and methionine metabolism	KEGG_18.11.2019	0.00154656	0.00272923	2.56174e-09	1.0247e-08	[-1]	Group18	6.97674	3	43	0.04	0.0697674	[GOT1, GOT2, MDH1]
GO:1901607	alpha-amino acid biosynthetic process	GO_BiologicalProcess-EBI-UniProt-GOA_18.11.2019_00h00	0.0016534	0.00287548	2.56174e-09	1.0247e-08	[5, 6, 7, 8]	Group18	6.81818	3	44	0.04	0.0681818	[AASDHPPT, GOT1, GOT2]
GO:0070279	vitamin B6 binding	GO_MolecularFunction-EBI-UniProt-GOA_18.11.2019_00h00	0.00188069	0.00313448	2.56174e-09	1.0247e-08	[3, 4]	Group18	6.52174	3	46	0.04	0.0652174	[GOT1, GOT2, PYGB]
GO:0030170	pyridoxal phosphate binding	GO_MolecularFunction-EBI-UniProt-GOA_18.11.2019_00h00	0.00188069	0.00313448	2.56174e-09	1.0247e-08	[4, 5]	Group18	6.52174	3	46	0.04	0.0652174	[GOT1, GOT2, PYGB]
GO:0050766	positive regulation of phagocytosis	GO_BiologicalProcess-EBI-UniProt-GOA_18.11.2019_00h00	0.0118328	0.0137857	2.56174e-09	1.0247e-08	[3, 4, 5, 6, 7]	Group18	6.45161	2	31	0.0266667	0.0645161	[APOA1, SOD1]
GO:0008652	cellular amino acid biosynthetic process	GO_BiologicalProcess-EBI-UniProt-GOA_18.11.2019_00h00	0.00200127	0.00328976	2.56174e-09	1.0247e-08	[4, 5, 6, 7]	Group18	6.38298	3	47	0.04	0.0638298	[AASDHPPT, GOT1, GOT2]
GO:1902653	secondary alcohol biosynthetic process	GO_BiologicalProcess-EBI-UniProt-GOA_18.11.2019_00h00	0.0125784	0.0145135	2.56174e-09	1.0247e-08	[5, 6]	Group18	6.25	2	32	0.0266667	0.0625	[APOA1, SOD1]
KEGG:00350	Tyrosine metabolism	KEGG_18.11.2019	0.0141296	0.0159957	2.56174e-09	1.0247e-08	[-1]	Group18	5.88235	2	34	0.0266667	0.0588235	[GOT1, GOT2]
KEGG:00250	Alanine, aspartate and glutamate metabolism	KEGG_18.11.2019	0.0141296	0.0159957	2.56174e-09	1.0247e-08	[-1]	Group18	5.88235	2	34	0.0266667	0.0588235	[GOT1, GOT2]
GO:0006749	glutathione metabolic process	GO_BiologicalProcess-EBI-UniProt-GOA_18.11.2019_00h00	0.0149346	0.0167491	2.56174e-09	1.0247e-08	[4, 5, 6]	Group18	5.71429	2	35	0.0266667	0.0571429	[GSTM2, SOD1]
GO:0016126	sterol biosynthetic process	GO_BiologicalProcess-EBI-UniProt-GOA_18.11.2019_00h00	0.0174652	0.0190529	2.56174e-09	1.0247e-08	[5, 6]	Group18	5.26316	2	38	0.0266667	0.0526316	[APOA1, SOD1]
GO:0006801	superoxide metabolic process	GO_BiologicalProcess-EBI-UniProt-GOA_18.11.2019_00h00	0.0211	0.0222105	2.56174e-09	1.0247e-08	[4]	Group18	4.7619	2	42	0.0266667	0.047619	[PRDX1, SOD1]
GO:0008088	axo-dendritic transport	GO_BiologicalProcess-EBI-UniProt-GOA_18.11.2019_00h00	0.0250202	0.0256618	2.56174e-09	1.0247e-08	[6, 7]	Group18	4.34783	2	46	0.0266667	0.0434783	[HSPA8, SOD1]
KEGG:00480	Glutathione metabolism	KEGG_18.11.2019	0.0260433	0.0264847	2.56174e-09	1.0247e-08	[-1]	Group18	4.25532	2	47	0.0266667	0.0425532	[GSTM2, IDH2]
GO:0050764	regulation of phagocytosis	GO_BiologicalProcess-EBI-UniProt-GOA_18.11.2019_00h00	0.0260433	0.0264847	2.56174e-09	1.0247e-08	[4, 5, 6]	Group18	4.25532	2	47	0.0266667	0.0425532	[APOA1, SOD1]
GO:0009064	glutamine family amino acid metabolic process	GO_BiologicalProcess-EBI-UniProt-GOA_18.11.2019_00h00	0.0292124	0.0292124	2.56174e-09	1.0247e-08	[5, 6, 8]	Group18	4	2	50	0.0266667	0.04	[GOT1, GOT2]
KEGG:00010	Glycolysis / Gluconeogenesis	KEGG_18.11.2019	1.16903e-08	7.01421e-07	1.5735e-08	5.24499e-08	[-1]	Group16	13.2075	7	53	0.0933333	0.132075	[ALDH9A1, ALDOC, DLD, GAPDH, GPI, PGK2, PKLR]
GO:0046031	ADP metabolic process	GO_BiologicalProcess-EBI-UniProt-GOA_18.11.2019_00h00	1.52604e-08	6.10417e-07	1.5735e-08	5.24499e-08	[7, 8, 9, 10]	Group16	12.7273	7	55	0.0933333	0.127273	[AK1, ALDOC, ENO3, GAPDH, GPI, PGK2, PKLR]
GO:0006094	gluconeogenesis	GO_BiologicalProcess-EBI-UniProt-GOA_18.11.2019_00h00	1.73668e-08	4.16803e-07	1.5735e-08	5.24499e-08	[6, 7]	Group16	12.5	7	56	0.0933333	0.125	[ALDOC, ENO3, GAPDH, GOT1, GOT2, GPI, PGK2]
GO:0009179	purine ribonucleoside diphosphate metabolic process	GO_BiologicalProcess-EBI-UniProt-GOA_18.11.2019_00h00	1.97145e-08	3.9429e-07	1.5735e-08	5.24499e-08	[7, 8, 9]	Group16	12.2807	7	57	0.0933333	0.122807	[AK1, ALDOC, ENO3, GAPDH, GPI, PGK2, PKLR]
GO:0009135	purine nucleoside diphosphate metabolic process	GO_BiologicalProcess-EBI-UniProt-GOA_18.11.2019_00h00	1.97145e-08	3.9429e-07	1.5735e-08	5.24499e-08	[6, 7, 8]	Group16	12.2807	7	57	0.0933333	0.122807	[AK1, ALDOC, ENO3, GAPDH, GPI, PGK2, PKLR]
KEGG:00500	Starch and sucrose metabolism	KEGG_18.11.2019	2.72298e-05	0.000105406	1.5735e-08	5.24499e-08	[-1]	Group16	12.1212	4	33	0.0533333	0.121212	[AGL, GPI, PYGB, UGP2]
GO:0019319	hexose biosynthetic process	GO_BiologicalProcess-EBI-UniProt-GOA_18.11.2019_00h00	2.23256e-08	3.82725e-07	1.5735e-08	5.24499e-08	[5, 6]	Group16	12.069	7	58	0.0933333	0.12069	[ALDOC, ENO3, GAPDH, GOT1, GOT2, GPI, PGK2]
GO:0006757	ATP generation from ADP	GO_BiologicalProcess-EBI-UniProt-GOA_18.11.2019_00h00	2.48173e-07	1.8613e-06	1.5735e-08	5.24499e-08	[3, 4, 7, 8, 9, 10, 11]	Group16	12	6	50	0.08	0.12	[ALDOC, ENO3, GAPDH, GPI, PGK2, PKLR]
GO:0006096	glycolytic process	GO_BiologicalProcess-EBI-UniProt-GOA_18.11.2019_00h00	2.48173e-07	1.8613e-06	1.5735e-08	5.24499e-08	[4, 5, 8, 9, 10, 11, 12]	Group16	12	6	50	0.08	0.12	[ALDOC, ENO3, GAPDH, GPI, PGK2, PKLR]
GO:0009185	ribonucleoside diphosphate metabolic process	GO_BiologicalProcess-EBI-UniProt-GOA_18.11.2019_00h00	2.5224e-08	3.3632e-07	1.5735e-08	5.24499e-08	[6, 7, 8]	Group16	11.8644	7	59	0.0933333	0.118644	[AK1, ALDOC, ENO3, GAPDH, GPI, PGK2, PKLR]
GO:0016620	oxidoreductase activity, acting on the aldehyde or oxo group of donors, NAD or NADP as acceptor	GO_BiologicalProcess-EBI-UniProt-GOA_18.11.2019_00h00	0.000347716	0.000787282	1.5735e-08	5.24499e-08	[5]	Group16	11.5385	3	26	0.04	0.115385	[ALDH9A1, DLD, GAPDH]
GO:0046364	monosaccharide biosynthetic process	GO_BiologicalProcess-EBI-UniProt-GOA_18.11.2019_00h00	4.49694e-08	4.90575e-07	1.5735e-08	5.24499e-08	[4, 5]	Group16	10.9375	7	64	0.0933333	0.109375	[ALDOC, ENO3, GAPDH, GOT1, GOT2, GPI, PGK2]
GO:0046939	nucleotide phosphorylation	GO_BiologicalProcess-EBI-UniProt-GOA_18.11.2019_00h00	5.59006e-08	5.59006e-07	1.5735e-08	5.24499e-08	[6]	Group16	10.6061	7	66	0.0933333	0.106061	[AK1, ALDOC, ENO3, GAPDH, GPI, PGK2, PKLR]
GO:0006165	nucleoside diphosphate phosphorylation	GO_BiologicalProcess-EBI-UniProt-GOA_18.11.2019_00h00	5.59006e-08	5.59006e-07	1.5735e-08	5.24499e-08	[6, 7, 8]	Group16	10.6061	7	66	0.0933333	0.106061	[AK1, ALDOC, ENO3, GAPDH, GPI, PGK2, PKLR]
GO:0006090	pyruvate metabolic process	GO_BiologicalProcess-EBI-UniProt-GOA_18.11.2019_00h00	8.46015e-08	7.80937e-07	1.5735e-08	5.24499e-08	[7]	Group16	10	7	70	0.0933333	0.1	[ALDOC, DLD, ENO3, GAPDH, GPI, PGK2, PKLR]
GO:0016052	carbohydrate catabolic process	GO_BiologicalProcess-EBI-UniProt-GOA_18.11.2019_00h00	1.54549e-08	4.63648e-07	1.5735e-08	5.24499e-08	[4]	Group16	9.41177	8	85	0.106667	0.0941177	[AGL, ALDOC, ENO3, GAPDH, GPI, PGK2, PKLR, PYGB]
GO:0009132	nucleoside diphosphate metabolic process	GO_BiologicalProcess-EBI-UniProt-GOA_18.11.2019_00h00	1.64759e-07	1.31807e-06	1.5735e-08	5.24499e-08	[5, 6, 7]	Group16	9.09091	7	77	0.0933333	0.0909091	[AK1, ALDOC, ENO3, GAPDH, GPI, PGK2, PKLR]
KEGG:00030	Pentose phosphate pathway	KEGG_18.11.2019	0.007793	0.00944606	1.5735e-08	5.24499e-08	[-1]	Group16	8	2	25	0.0266667	0.08	[ALDOC, GPI]
GO:0016903	oxidoreductase activity, acting on the aldehyde or oxo group of donors	GO_BiologicalProcess-EBI-UniProt-GOA_18.11.2019_00h00	0.00134614	0.00248519	1.5735e-08	5.24499e-08	[4]	Group16	7.31707	3	41	0.04	0.0731707	[ALDH9A1, DLD, GAPDH]
GO:0016051	carbohydrate biosynthetic process	GO_BiologicalProcess-EBI-UniProt-GOA_18.11.2019_00h00	5.75361e-07	3.45217e-06	1.5735e-08	5.24499e-08	[4]	Group16	5.92593	8	135	0.106667	0.0592593	[AGL, ALDOC, ENO3, GAPDH, GOT1, GOT2, GPI, PGK2]
GO:0006006	glucose metabolic process	GO_BiologicalProcess-EBI-UniProt-GOA_18.11.2019_00h00	4.45864e-06	2.05783e-05	1.5735e-08	5.24499e-08	[5, 6]	Group16	5.6	7	125	0.0933333	0.056	[ALDOC, ENO3, GAPDH, GOT1, GOT2, GPI, PGK2]
GO:0019318	hexose metabolic process	GO_BiologicalProcess-EBI-UniProt-GOA_18.11.2019_00h00	1.35553e-05	5.42212e-05	1.5735e-08	5.24499e-08	[4, 5]	Group16	4.72973	7	148	0.0933333	0.0472973	[ALDOC, ENO3, GAPDH, GOT1, GOT2, GPI, PGK2]
GO:0009150	purine ribonucleotide metabolic process	GO_BiologicalProcess-EBI-UniProt-GOA_18.11.2019_00h00	2.76061e-07	1.94867e-06	1.5735e-08	5.24499e-08	[6, 7, 8, 9]	Group16	4.4843	10	223	0.133333	0.044843	[AK1, ALDOC, ATP5A1Z, ATP5B, DLD, ENO3, GAPDH, GPI, PGK2, PKLR]
GO:0006163	purine nucleotide metabolic process	GO_BiologicalProcess-EBI-UniProt-GOA_18.11.2019_00h00	4.47924e-07	2.98616e-06	1.5735e-08	5.24499e-08	[5, 6, 7, 8]	Group16	4.25532	10	235	0.133333	0.0425532	[AK1, ALDOC, ATP5A1Z, ATP5B, DLD, ENO3, GAPDH, GPI, PGK2, PKLR]
GO:0009259	ribonucleotide metabolic process	GO_BiologicalProcess-EBI-UniProt-GOA_18.11.2019_00h00	4.84236e-07	3.05834e-06	1.5735e-08	5.24499e-08	[5, 6, 7, 8]	Group16	4.21941	10	237	0.133333	0.0421941	[AK1, ALDOC, ATP5A1Z, ATP5B, DLD, ENO3, GAPDH, GPI, PGK2, PKLR]
GO:0005996	monosaccharide metabolic process	GO_BiologicalProcess-EBI-UniProt-GOA_18.11.2019_00h00	2.96206e-05	0.000107711	1.5735e-08	5.24499e-08	[3, 4]	Group16	4.19162	7	167	0.0933333	0.0419162	[ALDOC, ENO3, GAPDH, GOT1, GOT2, GPI, PGK2]
GO:0019693	ribose phosphate metabolic process	GO_BiologicalProcess-EBI-UniProt-GOA_18.11.2019_00h00	5.86536e-07	3.35163e-06	1.5735e-08	5.24499e-08	[4, 5]	Group16	4.13223	10	242	0.133333	0.0413223	[AK1, ALDOC, ATP5A1Z, ATP5B, DLD, ENO3, GAPDH, GPI, PGK2, PKLR]
KEGG:00500	Starch and sucrose metabolism	KEGG_18.11.2019	2.72298e-05	0.000105406	2.98776e-08	8.53646e-08	[-1]	Group07	12.1212	4	33	0.0533333	0.121212	[AGL, GPI, PYGB, UGP2]
GO:0006757	ATP generation from ADP	GO_BiologicalProcess-EBI-UniProt-GOA_18.11.2019_00h00	2.48173e-07	1.8613e-06	2.98776e-08	8.53646e-08	[3, 4, 7, 8, 9, 10, 11]	Group07	12	6	50	0.08	0.12	[ALDOC, ENO3, GAPDH, GPI, PGK2, PKLR]
GO:0006096	glycolytic process	GO_BiologicalProcess-EBI-UniProt-GOA_18.11.2019_00h00	2.48173e-07	1.8613e-06	2.98776e-08	8.53646e-08	[4, 5, 8, 9, 10, 11, 12]	Group07	12	6	50	0.08	0.12	[ALDOC, ENO3, GAPDH, GPI, PGK2, PKLR]
KEGG:00030	Pentose phosphate pathway	KEGG_18.11.2019	0.007793	0.00944606	2.98776e-08	8.53646e-08	[-1]	Group07	8	2	25	0.0266667	0.08	[ALDOC, GPI]
KEGG:00520	Amino sugar and nucleotide sugar metabolism	KEGG_18.11.2019	0.0270831	0.0273107	2.98776e-08	8.53646e-08	[-1]	Group07	4.16667	2	48	0.0266667	0.0416667	[GPI, UGP2]
GO:0044247	cellular polysaccharide catabolic process	GO_BiologicalProcess-EBI-UniProt-GOA_18.11.2019_00h00	0.000988225	0.00191269	1.15589e-06	2.88973e-06	[5, 6]	Group12	22.2222	2	9	0.0266667	0.222222	[AGL, PYGB]
GO:0009251	glucan catabolic process	GO_BiologicalProcess-EBI-UniProt-GOA_18.11.2019_00h00	0.000988225	0.00191269	1.15589e-06	2.88973e-06	[6]	Group12	22.2222	2	9	0.0266667	0.222222	[AGL, PYGB]
GO:0005980	glycogen catabolic process	GO_BiologicalProcess-EBI-UniProt-GOA_18.11.2019_00h00	0.000988225	0.00191269	1.15589e-06	2.88973e-06	[6, 7, 8]	Group12	22.2222	2	9	0.0266667	0.222222	[AGL, PYGB]
GO:0000272	polysaccharide catabolic process	GO_BiologicalProcess-EBI-UniProt-GOA_18.11.2019_00h00	0.000988225	0.00191269	1.15589e-06	2.88973e-06	[5]	Group12	22.2222	2	9	0.0266667	0.222222	[AGL, PYGB]
KEGG:00500	Starch and sucrose metabolism	KEGG_18.11.2019	2.72298e-05	0.000105406	1.15589e-06	2.88973e-06	[-1]	Group12	12.1212	4	33	0.0533333	0.121212	[AGL, GPI, PYGB, UGP2]
GO:0016052	carbohydrate catabolic process	GO_BiologicalProcess-EBI-UniProt-GOA_18.11.2019_00h00	1.54549e-08	4.63648e-07	1.15589e-06	2.88973e-06	[4]	Group12	9.41177	8	85	0.106667	0.0941177	[AGL, ALDOC, ENO3, GAPDH, GPI, PGK2, PKLR, PYGB]
GO:0044275	cellular carbohydrate catabolic process	GO_BiologicalProcess-EBI-UniProt-GOA_18.11.2019_00h00	0.00606287	0.00773983	1.15589e-06	2.88973e-06	[4, 5]	Group12	9.09091	2	22	0.0266667	0.0909091	[AGL, PYGB]
GO:0044042	glucan metabolic process	GO_BiologicalProcess-EBI-UniProt-GOA_18.11.2019_00h00	0.00225663	0.00361061	1.15589e-06	2.88973e-06	[5]	Group12	6.12245	3	49	0.04	0.0612245	[AGL, PYGB, UGP2]
GO:0006073	cellular glucan metabolic process	GO_BiologicalProcess-EBI-UniProt-GOA_18.11.2019_00h00	0.00225663	0.00361061	1.15589e-06	2.88973e-06	[5, 6]	Group12	6.12245	3	49	0.04	0.0612245	[AGL, PYGB, UGP2]
GO:0005977	glycogen metabolic process	GO_BiologicalProcess-EBI-UniProt-GOA_18.11.2019_00h00	0.00225663	0.00361061	1.15589e-06	2.88973e-06	[5, 6, 7]	Group12	6.12245	3	49	0.04	0.0612245	[AGL, PYGB, UGP2]
GO:0006112	energy reserve metabolic process	GO_BiologicalProcess-EBI-UniProt-GOA_18.11.2019_00h00	0.00330589	0.00483788	1.15589e-06	2.88973e-06	[4, 5]	Group12	5.35714	3	56	0.04	0.0535714	[AGL, PYGB, UGP2]
GO:0044264	cellular polysaccharide metabolic process	GO_BiologicalProcess-EBI-UniProt-GOA_18.11.2019_00h00	0.00525371	0.00692797	1.15589e-06	2.88973e-06	[4, 5]	Group12	4.54545	3	66	0.04	0.0454545	[AGL, PYGB, UGP2]
GO:0005976	polysaccharide metabolic process	GO_BiologicalProcess-EBI-UniProt-GOA_18.11.2019_00h00	0.00618998	0.00781892	1.15589e-06	2.88973e-06	[4]	Group12	4.28571	3	70	0.04	0.0428571	[AGL, PYGB, UGP2]
KEGG:00520	Amino sugar and nucleotide sugar metabolism	KEGG_18.11.2019	0.0270831	0.0273107	1.15589e-06	2.88973e-06	[-1]	Group12	4.16667	2	48	0.0266667	0.0416667	[GPI, UGP2]
GO:0044794	positive regulation by host of viral process	GO_BiologicalProcess-EBI-UniProt-GOA_18.11.2019_00h00	0.00149938	0.00268546	1.46747e-06	3.26104e-06	[4, 5, 6, 7]	Group15	18.1818	2	11	0.0266667	0.181818	[ANXA2P2, HSPA8]
GO:0042537	benzene-containing compound metabolic process	GO_BiologicalProcess-EBI-UniProt-GOA_18.11.2019_00h00	0.00245521	0.00387664	1.46747e-06	3.26104e-06	[4]	Group15	14.2857	2	14	0.0266667	0.142857	[GOT2, GSTM2]
GO:0048026	positive regulation of mRNA splicing, via spliceosome	GO_BiologicalProcess-EBI-UniProt-GOA_18.11.2019_00h00	0.00282317	0.00428835	1.46747e-06	3.26104e-06	[6, 7, 8, 9, 10, 11, 12, 13]	Group15	13.3333	2	15	0.0266667	0.133333	[HSPA8, PRDX6]
GO:0045932	negative regulation of muscle contraction	GO_BiologicalProcess-EBI-UniProt-GOA_18.11.2019_00h00	0.00282317	0.00428835	1.46747e-06	3.26104e-06	[3, 4, 5, 6, 7]	Group15	13.3333	2	15	0.0266667	0.133333	[BIN1, SOD1]
GO:0019430	removal of superoxide radicals	GO_BiologicalProcess-EBI-UniProt-GOA_18.11.2019_00h00	0.00321536	0.00476349	1.46747e-06	3.26104e-06	[4, 5, 7, 8]	Group15	12.5	2	16	0.0266667	0.125	[PRDX1, SOD1]
GO:0050685	positive regulation of mRNA processing	GO_BiologicalProcess-EBI-UniProt-GOA_18.11.2019_00h00	0.00553071	0.0071364	1.46747e-06	3.26104e-06	[5, 6, 7, 8, 9, 10]	Group15	9.52381	2	21	0.0266667	0.0952381	[HSPA8, PRDX6]
GO:0044788	modulation by host of viral process	GO_BiologicalProcess-EBI-UniProt-GOA_18.11.2019_00h00	0.00606287	0.00773983	1.46747e-06	3.26104e-06	[5, 6]	Group15	9.09091	2	22	0.0266667	0.0909091	[ANXA2P2, HSPA8]
GO:0033120	positive regulation of RNA splicing	GO_BiologicalProcess-EBI-UniProt-GOA_18.11.2019_00h00	0.007793	0.00944606	1.46747e-06	3.26104e-06	[5, 6, 7, 8, 9, 10]	Group15	8	2	25	0.0266667	0.08	[HSPA8, PRDX6]
GO:0045471	response to ethanol	GO_BiologicalProcess-EBI-UniProt-GOA_18.11.2019_00h00	0.00905534	0.0108664	1.46747e-06	3.26104e-06	[4, 5]	Group15	7.40741	2	27	0.0266667	0.0740741	[GOT2, SOD1]
GO:0045070	positive regulation of viral genome replication	GO_BiologicalProcess-EBI-UniProt-GOA_18.11.2019_00h00	0.00971846	0.0115467	1.46747e-06	3.26104e-06	[5, 6, 7, 8]	Group15	7.14286	2	28	0.0266667	0.0714286	[HSPA8, PPID]
GO:0006695	cholesterol biosynthetic process	GO_BiologicalProcess-EBI-UniProt-GOA_18.11.2019_00h00	0.00971846	0.0115467	1.46747e-06	3.26104e-06	[6, 7]	Group15	7.14286	2	28	0.0266667	0.0714286	[APOA1, SOD1]
GO:0050766	positive regulation of phagocytosis	GO_BiologicalProcess-EBI-UniProt-GOA_18.11.2019_00h00	0.0118328	0.0137857	1.46747e-06	3.26104e-06	[3, 4, 5, 6, 7]	Group15	6.45161	2	31	0.0266667	0.0645161	[APOA1, SOD1]
GO:1902653	secondary alcohol biosynthetic process	GO_BiologicalProcess-EBI-UniProt-GOA_18.11.2019_00h00	0.0125784	0.0145135	1.46747e-06	3.26104e-06	[5, 6]	Group15	6.25	2	32	0.0266667	0.0625	[APOA1, SOD1]
GO:0006749	glutathione metabolic process	GO_BiologicalProcess-EBI-UniProt-GOA_18.11.2019_00h00	0.0149346	0.0167491	1.46747e-06	3.26104e-06	[4, 5, 6]	Group15	5.71429	2	35	0.0266667	0.0571429	[GSTM2, SOD1]
GO:0016126	sterol biosynthetic process	GO_BiologicalProcess-EBI-UniProt-GOA_18.11.2019_00h00	0.0174652	0.0190529	1.46747e-06	3.26104e-06	[5, 6]	Group15	5.26316	2	38	0.0266667	0.0526316	[APOA1, SOD1]
GO:0071806	protein transmembrane transport	GO_BiologicalProcess-EBI-UniProt-GOA_18.11.2019_00h00	0.0183464	0.0198339	1.46747e-06	3.26104e-06	[5, 6, 7, 8]	Group15	5.12821	2	39	0.0266667	0.0512821	[HSPA8, HSPD1]
GO:0001786	phosphatidylserine binding	GO_MolecularFunction-EBI-UniProt-GOA_18.11.2019_00h00	0.0183464	0.0198339	1.46747e-06	3.26104e-06	[3, 4, 5]	Group15	5.12821	2	39	0.0266667	0.0512821	[ANXA2P2, HSPA8]
GO:0006801	superoxide metabolic process	GO_BiologicalProcess-EBI-UniProt-GOA_18.11.2019_00h00	0.0211	0.0222105	1.46747e-06	3.26104e-06	[4]	Group15	4.7619	2	42	0.0266667	0.047619	[PRDX1, SOD1]
GO:0008088	axo-dendritic transport	GO_BiologicalProcess-EBI-UniProt-GOA_18.11.2019_00h00	0.0250202	0.0256618	1.46747e-06	3.26104e-06	[6, 7]	Group15	4.34783	2	46	0.0266667	0.0434783	[HSPA8, SOD1]
KEGG:00480	Glutathione metabolism	KEGG_18.11.2019	0.0260433	0.0264847	1.46747e-06	3.26104e-06	[-1]	Group15	4.25532	2	47	0.0266667	0.0425532	[GSTM2, IDH2]
GO:0050764	regulation of phagocytosis	GO_BiologicalProcess-EBI-UniProt-GOA_18.11.2019_00h00	0.0260433	0.0264847	1.46747e-06	3.26104e-06	[4, 5, 6]	Group15	4.25532	2	47	0.0266667	0.0425532	[APOA1, SOD1]
GO:0045454	cell redox homeostasis	GO_BiologicalProcess-EBI-UniProt-GOA_18.11.2019_00h00	6.63984e-06	2.84565e-05	4.06583e-06	8.13165e-06	[3, 4, 5]	Group08	10	5	50	0.0666667	0.1	[DLD, PRDX1, PRDX6, SH3BGRL3, TXNL1]
KEGG:00260	Glycine, serine and threonine metabolism	KEGG_18.11.2019	0.0166027	0.0182782	4.06583e-06	8.13165e-06	[-1]	Group08	5.40541	2	37	0.0266667	0.0540541	[DLD, GAMT]
GO:0001669	acrosomal vesicle	GO_CellularComponent-EBI-UniProt-GOA_18.11.2019_00h00	0.0166027	0.0182782	4.06583e-06	8.13165e-06	[4, 6, 7, 8, 9]	Group08	5.40541	2	37	0.0266667	0.0540541	[DLD, TCP1]
KEGG:00380	Tryptophan metabolism	KEGG_18.11.2019	0.0183464	0.0198339	4.06583e-06	8.13165e-06	[-1]	Group08	5.12821	2	39	0.0266667	0.0512821	[ALDH9A1, DLD]
GO:0016667	oxidoreductase activity, acting on a sulfur group of donors	GO_BiologicalProcess-EBI-UniProt-GOA_18.11.2019_00h00	0.0250202	0.0256618	4.06583e-06	8.13165e-06	[4]	Group08	4.34783	2	46	0.0266667	0.0434783	[DLD, SH3BGRL3]
GO:0051920	peroxiredoxin activity	GO_BiologicalProcess-EBI-UniProt-GOA_18.11.2019_00h00	0.000580469	0.00122204	2.10544e-05	3.82807e-05	[5, 8]	Group06	28.5714	2	7	0.0266667	0.285714	[PRDX1, PRDX6]
GO:0045454	cell redox homeostasis	GO_BiologicalProcess-EBI-UniProt-GOA_18.11.2019_00h00	6.63984e-06	2.84565e-05	2.10544e-05	3.82807e-05	[3, 4, 5]	Group06	10	5	50	0.0666667	0.1	[DLD, PRDX1, PRDX6, SH3BGRL3, TXNL1]
GO:0004601	peroxidase activity	GO_BiologicalProcess-EBI-UniProt-GOA_18.11.2019_00h00	0.00116292	0.00221509	2.10544e-05	3.82807e-05	[5, 8]	Group06	7.69231	3	39	0.04	0.0769231	[HBAD, PRDX1, PRDX6]
GO:0016684	oxidoreductase activity, acting on peroxide as acceptor	GO_BiologicalProcess-EBI-UniProt-GOA_18.11.2019_00h00	0.00176476	0.0030253	2.10544e-05	3.82807e-05	[4]	Group06	6.66667	3	45	0.04	0.0666667	[HBAD, PRDX1, PRDX6]
GO:0016667	oxidoreductase activity, acting on a sulfur group of donors	GO_BiologicalProcess-EBI-UniProt-GOA_18.11.2019_00h00	0.0250202	0.0256618	2.10544e-05	3.82807e-05	[4]	Group06	4.34783	2	46	0.0266667	0.0434783	[DLD, SH3BGRL3]
GO:0098761	cellular response to interleukin-7	GO_BiologicalProcess-EBI-UniProt-GOA_18.11.2019_00h00	4.02046e-05	0.000141898	4.02046e-05	6.70076e-05	[6]	Group03	23.0769	3	13	0.04	0.230769	[ATP5B, HSPD1, STIP1]
GO:0098760	response to interleukin-7	GO_BiologicalProcess-EBI-UniProt-GOA_18.11.2019_00h00	4.02046e-05	0.000141898	4.02046e-05	6.70076e-05	[5]	Group03	23.0769	3	13	0.04	0.230769	[ATP5B, HSPD1, STIP1]
GO:0004448	isocitrate dehydrogenase activity	GO_BiologicalProcess-EBI-UniProt-GOA_18.11.2019_00h00	0.000167581	0.000437168	4.57063e-05	7.03173e-05	[6]	Group05	50	2	4	0.0266667	0.5	[IDH2, IDH3A]
GO:0042537	benzene-containing compound metabolic process	GO_BiologicalProcess-EBI-UniProt-GOA_18.11.2019_00h00	0.00245521	0.00387664	4.57063e-05	7.03173e-05	[4]	Group05	14.2857	2	14	0.0266667	0.142857	[GOT2, GSTM2]
GO:0006749	glutathione metabolic process	GO_BiologicalProcess-EBI-UniProt-GOA_18.11.2019_00h00	0.0149346	0.0167491	4.57063e-05	7.03173e-05	[4, 5, 6]	Group05	5.71429	2	35	0.0266667	0.0571429	[GSTM2, SOD1]
KEGG:00480	Glutathione metabolism	KEGG_18.11.2019	0.0260433	0.0264847	4.57063e-05	7.03173e-05	[-1]	Group05	4.25532	2	47	0.0266667	0.0425532	[GSTM2, IDH2]
GO:0016459	myosin complex	GO_CellularComponent-EBI-UniProt-GOA_18.11.2019_00h00	2.75574e-06	1.32275e-05	0.000251974	0.000359963	[2, 6, 7]	Group04	11.9048	5	42	0.0666667	0.119048	[MYH1A, MYH1D, MYH1E, MYH1F, MYO7L2]
GO:0003774	motor activity	GO_MolecularFunction-EBI-UniProt-GOA_18.11.2019_00h00	0.00028684	0.000702465	0.000251974	0.000359963	[7]	Group04	4.58716	5	109	0.0666667	0.0458716	[MYH1A, MYH1D, MYH1E, MYH1F, MYO7L2]
GO:0051015	actin filament binding	GO_MolecularFunction-EBI-UniProt-GOA_18.11.2019_00h00	0.000126497	0.000353016	0.000251974	0.000359963	[3, 5]	Group04	4.10959	6	146	0.08	0.0410959	[BIN1, MYH1A, MYH1D, MYH1E, MYH1F, TNNC2]
GO:0005839	proteasome core complex	GO_CellularComponent-EBI-UniProt-GOA_18.11.2019_00h00	5.09733e-05	0.000174766	0.00212656	0.00283542	[2, 3, 6]	Group09	21.4286	3	14	0.04	0.214286	[PSMA7, PSMB1, PSMB3]
GO:0070003	threonine-type peptidase activity	GO_BiologicalProcess-EBI-UniProt-GOA_18.11.2019_00h00	6.34724e-05	0.000211575	0.00212656	0.00283542	[7, 8]	Group09	20	3	15	0.04	0.2	[PSMA7, PSMB1, PSMB3]
GO:0004298	threonine-type endopeptidase activity	GO_BiologicalProcess-EBI-UniProt-GOA_18.11.2019_00h00	6.34724e-05	0.000211575	0.00212656	0.00283542	[8, 9]	Group09	20	3	15	0.04	0.2	[PSMA7, PSMB1, PSMB3]
GO:0010499	proteasomal ubiquitin-independent protein catabolic process	GO_BiologicalProcess-EBI-UniProt-GOA_18.11.2019_00h00	9.41344e-05	0.000282403	0.00212656	0.00283542	[6, 7, 8, 9]	Group09	17.6471	3	17	0.04	0.176471	[PSMA7, PSMB1, PSMB3]
KEGG:03050	Proteasome	KEGG_18.11.2019	0.00084567	0.00166361	0.00212656	0.00283542	[-1]	Group09	8.57143	3	35	0.04	0.0857143	[PSMA7, PSMB1, PSMB3]
GO:0000502	proteasome complex	GO_CellularComponent-EBI-UniProt-GOA_18.11.2019_00h00	0.00134614	0.00248519	0.00212656	0.00283542	[2, 5]	Group09	7.31707	3	41	0.04	0.0731707	[PSMA7, PSMB1, PSMB3]
GO:1905369	endopeptidase complex	GO_CellularComponent-EBI-UniProt-GOA_18.11.2019_00h00	0.00144417	0.00262576	0.00212656	0.00283542	[4]	Group09	7.14286	3	42	0.04	0.0714286	[PSMA7, PSMB1, PSMB3]
GO:0016836	hydro-lyase activity	GO_MolecularFunction-EBI-UniProt-GOA_18.11.2019_00h00	0.00253134	0.00394495	0.00253134	0.00316418	[4]	Group01	5.88235	3	51	0.04	0.0588235	[ACO2, ENO3, FH]
GO:0006119	oxidative phosphorylation	GO_BiologicalProcess-EBI-UniProt-GOA_18.11.2019_00h00	0.00440863	0.00608086	0.00440863	0.00518662	[3, 4, 6]	Group00	4.83871	3	62	0.04	0.0483871	[ATP5B, DLD, PGK2]
GO:0045261	proton-transporting ATP synthase complex, catalytic core F(1)	GO_CellularComponent-EBI-UniProt-GOA_18.11.2019_00h00	0.000416059	0.000924576	0.00615923	0.00684359	[3, 4, 5, 6]	Group14	33.3333	2	6	0.0266667	0.333333	[ATP5A1Z, ATP5B]
GO:0033178	proton-transporting two-sector ATPase complex, catalytic domain	GO_CellularComponent-EBI-UniProt-GOA_18.11.2019_00h00	0.00245521	0.00387664	0.00615923	0.00684359	[3, 4, 5]	Group14	14.2857	2	14	0.0266667	0.142857	[ATP5A1Z, ATP5B]
GO:0046933	proton-transporting ATP synthase activity, rotational mechanism	GO_BiologicalProcess-EBI-UniProt-GOA_18.11.2019_00h00	0.00407139	0.00574785	0.00615923	0.00684359	[10, 11, 12]	Group14	11.1111	2	18	0.0266667	0.111111	[ATP5A1Z, ATP5B]
GO:0045259	proton-transporting ATP synthase complex	GO_CellularComponent-EBI-UniProt-GOA_18.11.2019_00h00	0.00407139	0.00574785	0.00615923	0.00684359	[2, 4, 5]	Group14	11.1111	2	18	0.0266667	0.111111	[ATP5A1Z, ATP5B]
GO:0015986	ATP synthesis coupled proton transport	GO_BiologicalProcess-EBI-UniProt-GOA_18.11.2019_00h00	0.00502124	0.00669499	0.00615923	0.00684359	[4, 5, 9, 10, 11, 12]	Group14	10	2	20	0.0266667	0.1	[ATP5A1Z, ATP5B]
GO:0015985	energy coupled proton transport, down electrochemical gradient	GO_BiologicalProcess-EBI-UniProt-GOA_18.11.2019_00h00	0.00502124	0.00669499	0.00615923	0.00684359	[8, 9]	Group14	10	2	20	0.0266667	0.1	[ATP5A1Z, ATP5B]
GO:0043531	ADP binding	GO_MolecularFunction-EBI-UniProt-GOA_18.11.2019_00h00	0.00661747	0.00827183	0.00615923	0.00684359	[4, 6, 7, 8]	Group14	8.69565	2	23	0.0266667	0.0869565	[ATP5A1Z, PGK2]
GO:0015252	proton channel activity	GO_BiologicalProcess-EBI-UniProt-GOA_18.11.2019_00h00	0.00719426	0.0088093	0.00615923	0.00684359	[9, 10, 11]	Group14	8.33333	2	24	0.0266667	0.0833333	[ATP5A1Z, ATP5B]
GO:0006754	ATP biosynthetic process	GO_BiologicalProcess-EBI-UniProt-GOA_18.11.2019_00h00	0.00971846	0.0115467	0.00615923	0.00684359	[3, 4, 8, 9, 10, 11]	Group14	7.14286	2	28	0.0266667	0.0714286	[ATP5A1Z, ATP5B]
GO:0016776	phosphotransferase activity, phosphate group as acceptor	GO_MolecularFunction-EBI-UniProt-GOA_18.11.2019_00h00	0.00200127	0.00328976	0.00615923	0.00684359	[4]	Group14	6.38298	3	47	0.04	0.0638298	[AK1, ATP5A1Z, ATP5B]
GO:0009142	nucleoside triphosphate biosynthetic process	GO_BiologicalProcess-EBI-UniProt-GOA_18.11.2019_00h00	0.0026761	0.00411708	0.00615923	0.00684359	[6, 7, 8]	Group14	5.76923	3	52	0.04	0.0576923	[AK1, ATP5A1Z, ATP5B]
GO:0009206	purine ribonucleoside triphosphate biosynthetic process	GO_BiologicalProcess-EBI-UniProt-GOA_18.11.2019_00h00	0.0157591	0.0175101	0.00615923	0.00684359	[8, 9, 10]	Group14	5.55556	2	36	0.0266667	0.0555556	[ATP5A1Z, ATP5B]
GO:0009145	purine nucleoside triphosphate biosynthetic process	GO_BiologicalProcess-EBI-UniProt-GOA_18.11.2019_00h00	0.0166027	0.0182782	0.00615923	0.00684359	[7, 8, 9]	Group14	5.40541	2	37	0.0266667	0.0540541	[ATP5A1Z, ATP5B]
GO:0016469	proton-transporting two-sector ATPase complex	GO_CellularComponent-EBI-UniProt-GOA_18.11.2019_00h00	0.0211	0.0222105	0.00615923	0.00684359	[3, 4]	Group14	4.7619	2	42	0.0266667	0.047619	[ATP5A1Z, ATP5B]
GO:0009201	ribonucleoside triphosphate biosynthetic process	GO_BiologicalProcess-EBI-UniProt-GOA_18.11.2019_00h00	0.0211	0.0222105	0.00615923	0.00684359	[7, 8, 9]	Group14	4.7619	2	42	0.0266667	0.047619	[ATP5A1Z, ATP5B]
GO:0009205	purine ribonucleoside triphosphate metabolic process	GO_BiologicalProcess-EBI-UniProt-GOA_18.11.2019_00h00	0.0260433	0.0264847	0.00615923	0.00684359	[7, 8, 9]	Group14	4.25532	2	47	0.0266667	0.0425532	[ATP5A1Z, ATP5B]
GO:0009141	nucleoside triphosphate metabolic process	GO_BiologicalProcess-EBI-UniProt-GOA_18.11.2019_00h00	0.00669309	0.00828011	0.00615923	0.00684359	[5, 6, 7]	Group14	4.16667	3	72	0.04	0.0416667	[AK1, ATP5A1Z, ATP5B]
GO:0003746	translation elongation factor activity	GO_BiologicalProcess-EBI-UniProt-GOA_18.11.2019_00h00	0.00282317	0.00428835	0.0166027	0.0174765	[6, 7, 8, 9, 10, 11, 12]	Group02	13.3333	2	15	0.0266667	0.133333	[EEF1A2, EEF2]
GO:0006414	translational elongation	GO_BiologicalProcess-EBI-UniProt-GOA_18.11.2019_00h00	0.0166027	0.0182782	0.0166027	0.0174765	[5, 6, 7, 8]	Group02	5.40541	2	37	0.0266667	0.0540541	[EEF1A2, EEF2]
GO:0051371	muscle alpha-actinin binding	GO_MolecularFunction-EBI-UniProt-GOA_18.11.2019_00h00	0.00211174	0.00342445	0.0257356	0.0257356	[6]	Group10	15.3846	2	13	0.0266667	0.153846	[LDB3, PDLIM3]
GO:0051393	alpha-actinin binding	GO_MolecularFunction-EBI-UniProt-GOA_18.11.2019_00h00	0.00905534	0.0108664	0.0257356	0.0257356	[5]	Group10	7.40741	2	27	0.0266667	0.0740741	[LDB3, PDLIM3]
GO:0031941	filamentous actin	GO_CellularComponent-EBI-UniProt-GOA_18.11.2019_00h00	0.00971846	0.0115467	0.0257356	0.0257356	[2, 7, 8]	Group10	7.14286	2	28	0.0266667	0.0714286	[LDB3, PDLIM3]
GO:0005080	protein kinase C binding	GO_MolecularFunction-EBI-UniProt-GOA_18.11.2019_00h00	0.0118328	0.0137857	0.0257356	0.0257356	[6]	Group10	6.45161	2	31	0.0266667	0.0645161	[LDB3, YWHAG]
GO:0042805	actinin binding	GO_MolecularFunction-EBI-UniProt-GOA_18.11.2019_00h00	0.0125784	0.0145135	0.0257356	0.0257356	[4]	Group10	6.25	2	32	0.0266667	0.0625	[LDB3, PDLIM3]
GO:0097517	contractile actin filament bundle	GO_CellularComponent-EBI-UniProt-GOA_18.11.2019_00h00	0.0260433	0.0264847	0.0257356	0.0257356	[3, 7, 8]	Group10	4.25532	2	47	0.0266667	0.0425532	[LDB3, PDLIM3]
GO:0001725	stress fiber	GO_CellularComponent-EBI-UniProt-GOA_18.11.2019_00h00	0.0260433	0.0264847	0.0257356	0.0257356	[3, 4, 7, 8, 9]	Group10	4.25532	2	47	0.0266667	0.0425532	[LDB3, PDLIM3]
