# Supplementary material for: Proteomic analysis of differential biological responses and fatty acid metabolism in slow-growing chickens fed dietary tuna oil directly or via glucose transporter-targeted nanoparticles
Source: Poult Sci. 2026 Jan 7;105(3):106405. doi: 10.1016/j.psj.2026.106405 (PMC12819037; doi:10.1016/j.psj.2026.106405)
Supplement: Supplementary file 4 [file mmc4.xlsx]

## Sheet: Table S4
Supplementary table S4. Functional Grouping of Enriched representative (highest %gene/term) GO Terms and KEGG Pathways in Dietary Interventions (NC vs. PC and NC vs. TNP) by ClueGO plug-in.
Go/KEGG ID	Description	Adj. P-value1	Group Adj. P-value1	% Gene/Term	NumGenes	Proteins(gene symbol)
NC vs PC
GO:0048156 (MF)	tau protein binding	0.00239	7.72e-11	22.22	2	BIN1, HSP90AA1
GO:0007008 (BP)	outer mitochondrial membrane organization	0.000857	1.04e-08	40	2	HSP90AA1, HSPA4
GO:0000287 (MF)	magnesium ion binding	2.41e-08	2.34e-08	6.88	11	ADPRHL2, ENO1, ENO3, IDH2, IDH3A, MYL6, PDCD6, PGM1, PKLR, RAN, SUCLA2
GO:0019828 (BP)	aspartic-type endopeptidase inhibitor activity	0.000568	1.35e-07	50	2	BIN1, GAPDH
GO:0042824 (CC)	MHC class I peptide loading complex	0.000568	1.43e-06	50	2	CALR3, PDIA3
KEGG:00030	Pentose phosphate pathway	0.00102	6.47e-06	12	3	ALDOC, GPI, PGM1
KEGG:00620	Pyruvate metabolism	2.08e-07	8.5e-06	18.75	6	ALDH9A1, DLD, FH, GLO1, LDHA, PKLR
KEGG:00020	Citrate cycle (TCA cycle)	3.37e-06	3.07e-05	17.86	5	DLD, FH, IDH2, IDH3A, SUCLA2
KEGG:00260	Glycine, serine and threonine metabolism	0.000261	4.36e-05	10.81	4	BHMT2, DLD, GAMT, PGAM1
GO:0051920 (BP)	peroxiredoxin activity	0.00153	4.73e-05	28.57	2	PRDX1, PRDX6
GO:0006106 (BP)	fumarate metabolic process	0.000339	4.8e-05	66.67	2	FH, GOT1
GO:0004448 (BP)	isocitrate dehydrogenase activity	0.000568	6.67e-05	50	2	IDH2, IDH3A
GO:0051702 (BP)	interaction with symbiont	0.000504	6.86e-05	8.51	4	ANXA2P2, GAPDH, HSPA8, HSPD1
GO:0097718 (MF)	disordered domain specific binding	0.00595	7.09e-05	12.5	2	GAPDH, HSP90AA1
GO:0033292 (BP)	T-tubule organization	0.000568	0.000144	50	2	ATP2A2, BIN1
GO:0045040 (BP)	protein insertion into mitochondrial outer membrane	0.000568	0.000374	50	2	HSP90AA1, HSPA4
GO:0016868 (MF)	intramolecular transferase activity, phosphotransferases	0.00239	0.000507	22.22	2	PGAM1, PGM1
GO:0043531 (MF)	ADP binding	0.000849	0.000553	13.04	3	ATP5A1Z, MYL6, PGK2
GO:0033142 (MF)	progesterone receptor binding	0.000857	0.00187	40	2	HSP90AA1, PPID
GO:0098760 (BP)	response to interleukin-7	0.00419	0.00188	15.38	2	HSPD1, PDIA3
GO:0009067 (BP)	aspartate family amino acid biosynthetic process	0.00658	0.00248	11.76	2	BHMT2, GOT1
KEGG:00330	Arginine and proline metabolism	0.00346	0.00261	7.14	3	ALDH9A1, GAMT, GOT1
GO:0044794 (BP)	positive regulation by host of viral process	0.00329	0.00268	4.92	3	ANXA2P2, HSPA8, PPID
GO:1903115 (BP)	regulation of actin filament-based movement	0.0108	0.00423	8.7	2	BIN1, MYLK2
GO:0000015 (CC)	phosphopyruvate hydratase complex	0.000568	0.00437	50	2	ENO1, ENO3
GO:0042398 (BP)	cellular modified amino acid biosynthetic process	0.0164	0.0158	6.67	2	CKM, GAMT
GO:0009205 (BP)	purine ribonucleoside triphosphate metabolic process	0.0338	0.0165	4.26	2	ATP5A1Z, RAN
GO:0022627 (CC)	cytosolic small ribosomal subunit	0.0203	0.0186	5.88	2	RPS27A, UBA52
GO:0003746 (BP)	translation elongation factor activity	0.00541	0.0211	13.33	2	EEF1A2, EEF2
Go/KEGG ID	Description	Adj. P-value1	Group Adj. P-value1	% Gene/Term	NumGenes	Proteins(gene symbol)
NC vs TNP
KEGG:00020	Citrate cycle (TCA cycle)	7.75e-07	5.31e-13	21.43	6	ACO2, DLD, FH, IDH2, IDH3A, MDH1
GO:0006108 (BP)	malate metabolic process	0.000925	3.26e-12	33.33	2	FH, MDH1
GO:0071450 (BP)	cellular response to oxygen radical	0.000282	7.95e-10	17.65	3	ADPRHL2, PRDX1, SOD1
GO:0008035 (MF)	high-density lipoprotein particle binding	0.000437	8.92e-09	50	2	APOA1, HSPD1
KEGG:00010	Glycolysis / Gluconeogenesis	7.01e-07	5.24e-08	13.21	7	ALDH9A1, ALDOC, DLD, GAPDH, GPI, PGK2, PKLR
KEGG:00500	Starch and sucrose metabolism	0.000105	8.54e-08	12.12	4	AGL, GPI, PYGB, UGP2
GO:0000272 (BP)	polysaccharide catabolic process	0.00191	2.89e-06	22.22	2	AGL, PYGB
GO:0044794 (BP)	positive regulation by host of viral process	0.00269	3.26e-06	18.18	2	ANXA2P2, HSPA8
GO:0045454 (BP)	cell redox homeostasis	2.85e-05	8.13e-06	10	5	DLD, PRDX1, PRDX6, SH3BGRL3, TXNL1
GO:0051920 (BP)	peroxiredoxin activity	0.00122	3.83e-05	28.57	2	PRDX1, PRDX6
GO:0098760 (BP)	response to interleukin-7	0.000142	6.7e-05	23.08	3	ATP5B, HSPD1, STIP1
GO:0004448 (BP)	isocitrate dehydrogenase activity	0.000437	7.03e-05	50	2	IDH2, IDH3A
GO:0016459 (CC)	myosin complex	1.32e-05	0.00036	11.9	5	MYH1A, MYH1D, MYH1E, MYH1F, MYO7L2
GO:0005839 (CC)	proteasome core complex	0.000175	0.00284	21.43	3	PSMA7, PSMB1, PSMB3
GO:0016836 (MF)	hydro-lyase activity	0.00394	0.00316	5.88	3	ACO2, ENO3, FH
GO:0006119 (BP)	oxidative phosphorylation	0.00608	0.00519	4.84	3	ATP5B, DLD, PGK2
GO:0045261 (CC)	proton-transporting ATP synthase complex, catalytic core F(1)	0.000925	0.00684	33.33	2	ATP5A1Z, ATP5B
GO:0003746 (BP)	translation elongation factor activity	0.00429	0.0175	13.33	2	EEF1A2, EEF2
GO:0051371 (MF)	muscle alpha-actinin binding	0.00342	0.0257	15.38	2	LDB3, PDLIM3
