# Supplementary material for: Proteomic analysis of differential biological responses and fatty acid metabolism in slow-growing chickens fed dietary tuna oil directly or via glucose transporter-targeted nanoparticles
Source: Poult Sci. 2026 Jan 7;105(3):106405. doi: 10.1016/j.psj.2026.106405 (PMC12819037; doi:10.1016/j.psj.2026.106405)
Supplement: Supplementary file 5 [file mmc5.xlsx]

## Sheet: Table S5
Supplementary Table S5. Differentially abundant proteins from pairwise comparison of NCvsPC and NC vs TNP condition classified via protein-protein interaction.
Pathways	Gene symbol	Accession Number	Protein Name	NCvsPC		NCvsTNP
				Log 2 FC	FDR	Log 2 FC	FDR
Starch/sucrose metabolism and glycolysis	AGL	XP_015146231.2	glycogen debranching enzyme isoform X2 [Gallus gallus]	1.92	0.027	1.6	0.03
	PYGB	NP_001026205.2	glycogen phosphorylase, brain form [Gallus gallus]	-	-	1.7	0.016
	UGP2	NP_989442.2	UTP--glucose-1-phosphate uridylyltransferase [Gallus gallus]	-	-	1.22	0.009
	PGM1	AAQ10887.1	phosphoglucomutase 1 [Gallus gallus]	0.454	0.0024	-	-
	GPI	NP_001006128.2	glucose-6-phosphate isomerase [Gallus gallus]	0.483	0.0043	0.507	0.0077
	ALDOC	XP_040512781.1	fructose-bisphosphate aldolase A [Gallus gallus]	0.344	0.021	1.65	0.00038
	GAPDH	NP_989636.1	glyceraldehyde-3-phosphate dehydrogenase [Gallus gallus]	0.577	0.0046	0.308	0.011
	PGK2	NP_990316.3	phosphoglycerate kinase [Gallus gallus]	0.572	0.019	0.401	0.021
	PGAM1	NP_001026727.1	phosphoglycerate mutase 1 [Gallus gallus]	0.5	0.0059	-	-
	ENO1	XP_046787115.1	alpha-enolase isoform X3 [Gallus gallus]	0.309	0.029	-	-
	ENO3	NP_990450.1	beta-enolase [Gallus gallus]	0.458	0.0042	0.53	0.011
	PKLR	XP_015134281.1	pyruvate kinase PKM isoform X3 [Gallus gallus]	0.366	0.018	0.32	0.037
	LDHA	NP_990615.2	L-lactate dehydrogenase A chain [Gallus gallus]	0.458	0.0066	-	-
TCA cycle and amino acid metabolism	MDH1	NP_001006395.1	malate dehydrogenase, cytoplasmic isoform MDH1 [Gallus gallus]	-	-	0.764	0.0087
	GOT1	NP_990652.1	aspartate aminotransferase, cytoplasmic [Gallus gallus]	1.13	0.014	-	-
	GOT2	XP_046781333.1	aspartate aminotransferase, mitochondrial isoform X3 [Gallus gallus]	-	-	0.667	0.00023
	ACO2	AAN63562.1	aconitase precursor [Gallus gallus]	-	-	0.671	0.018
	IDH2	NP_001026770.2	isocitrate dehydrogenase [NADP], mitochondrial [Gallus gallus]	2.02	0.0089	1.59	0.013
	IDH3A	XP_015134372.1	isocitrate dehydrogenase [NAD] subunit alpha, mitochondrial isoform X1 [Gallus gallus]	0.941	0.039	1.18	0.0029
	DLD	NP_001025898.2	dihydrolipoyl dehydrogenase, mitochondrial [Gallus gallus]	1.31	0.03	1.62	0.012
	SUCLA2	NP_001006271.2	succinate--CoA ligase [ADP-forming] subunit beta, mitochondrial [Gallus gallus]	2.85	0.02	-	-
	FH	NP_001383574.1	fumarate hydratase, mitochondrial isoform b [Gallus gallus]	1.03	0.026	1.24	0.0015
	GAMT	XP_015155460.2	guanidinoacetate N-methyltransferase isoform X1 [Gallus gallus]	1.1	0.014	-	-
	CKM	NP_990838.1	creatine kinase M-type [Gallus gallus]	0.61	0.039	-	-
	BHMT2	XP_046792434.1	betaine--homocysteine S-methyltransferase 1 [Gallus gallus]	0.68	0.033	-	-
	ATP5B	NP_001026562.2	ATP synthase subunit beta, mitochondrial precursor [Gallus gallus]	-	-	1.28	< 0.0001
PPAR signaling	APOA1	AAA48597.1	apolipoprotein A-I [Gallus gallus]	-	-	1.57	0.01
	ACADL	NP_001006511.1	long-chain specific acyl-CoA dehydrogenase, mitochondrial [Gallus gallus]	-	-	2.44	0.011
	FABP3	NP_001026060.2	fatty acid-binding protein, heart [Gallus gallus]	1.23	0.014	1.18	0.00085
Muscle performance	TNNC2	AAA49097.1	troponin C [Gallus gallus]	5.73	0.041	5.69	0.017
	BIN1	XP_040559416.1	myc box-dependent-interacting protein 1 isoform X34 [Gallus gallus]	1.13	0.011	1.07	0.0094
	MYL1	NP_001038097.2	myosin light chain 1, skeletal muscle isoform [Gallus gallus]	1.14	0.017	1.63	0.0034
	ATP2A2	NP_990850.1	sarcoplasmic/endoplasmic reticulum calcium ATPase 1 [Gallus gallus]	0.508	0.033	-	-
	SRL	XP_046783251.1	sarcalumenin isoform X1 [Gallus gallus]	0.618	0.037	-	-
	MYOM1	XP_046774509.1	myomesin-1 isoform X1 [Gallus gallus]	1.33	0.031	-	-
	MYOM2	XP_046769147.1	M-protein, striated muscle isoform X1 [Gallus gallus]	2.05	0.036	-	-
	MYLK2	AAA73168.1	Myosin light chain kinase 2, skeletal/cardiac muscle	2.9	0.0045	-	-
	MYLPF	NP_001185673.2	myosin regulatory light chain 11 [Gallus gallus]	1.91	0.046	-	-
	MYL6	P02607.3	Myosin light polypeptide 6 [Gallus gallus]	2.28	0.001	-	-
	LDB3	XP_046775952.1	LIM domain-binding protein 3 isoform X1 [Gallus gallus]	0.225	0.034	0.285	0.042
	PDLIM3	XP_015140913.2	PDZ and LIM domain protein 3 isoform X1 [Gallus gallus]	-	-	0.758	0.043
	MYH1A	AAM88910.1	fast myosin heavy chain HCIII [Gallus gallus]	-	-	2.03	0.024
	MYH1D	XP_040505903.1	myosin-1B [Gallus gallus]	-	-	1.67	0.04
	MYH1F	NP_001305944.2	myosin, heavy chain 1F, skeletal muscle [Gallus gallus]	-	-	2.18	0.02
	MYH1E	NP_001384338.1	myosin, heavy chain 1E, skeletal muscle [Gallus gallus]	-	-	1.78	0.017
Antioxidant defenses and downstream detoxification mechanisms	SOD1	NP_989542.2	superoxide dismutase [Mn], mitochondrial precursor [Gallus gallus]	0.821	0.029	0.861	0.0093
	PRDX1	NP_001258861.1	peroxiredoxin-1 [Gallus gallus]	0.971	0.015	0.72	0.017
	PRDX6	NP_001034418.2	peroxiredoxin-6 [Gallus gallus]	0.964	0.0031	0.695	0.021
	ESD	NP_001264720.1	S-formylglutathione hydrolase [Gallus gallus]	1.18	0.025	-	-
	TXN	XP_015742718.1	thioredoxin-like protein 1 isoform X4 [Coturnix japonica]	0.622	0.015	-	-
	GSTM2	XP_024999699.3	glutathione S-transferase 2-like isoform X1 [Gallus gallus]	1.6	0.027	1.19	0.04
	ADPRHL2	XP_025001230.1	protein ADP-ribosylarginine hydrolase isoform X6 [Gallus gallus]	3.49	0.014	0.72	0.035
	TXNL1	XP_010723427.1	LOW QUALITY PROTEIN: thioredoxin-like protein 1 [Meleagris gallopavo]	-	-	0.511	0.05
	SH3BGRL3	XP_040508134.1	SH3 domain-binding glutamic acid-rich protein isoform X3 [Gallus gallus]	-	-	1.17	0.045
	AKR7A2	XP_040545153.1	aflatoxin B1 aldehyde reductase member 2 [Gallus gallus]	2.15	0.0025	-	-
	ALDH9A1	XP_040533917.1	4-trimethylaminobutyraldehyde dehydrogenase [Gallus gallus]	0.68	0.048	0.754	0.016
	ALDH5A1	NP_001376401.1	aldehyde dehydrogenase, mitochondrial [Gallus gallus]	1.4	0.012	-	-
	GLO1	XP_419481.1	lactoylglutathione lyase isoform X1 [Gallus gallus]	1.39	0.016	-	-
phospholipid management	ANXA2P2	NP_990682.1	annexin A2 [Gallus gallus]	1.93	0.026	1.84	0.018
	PRDX6	NP_001034418.2	peroxiredoxin-6 [Gallus gallus]	0.964	0.0031	0.695	0.021
	AHNAK2	XP_040528062.1	protein AHNAK2 isoform X1 [Gallus gallus]	1.99	0.025	4.1	0.0018
	ANXA4	XP_040545559.1	annexin A4 [Gallus gallus]	1.78	0.048	-	-
	PDCD6	NP_001026164.1	programmed cell death 6-interacting protein [Gallus gallus]	0.688	0.019	-	-
	TCP1	NP_001006405.1	T-complex protein 1 subunit alpha [Gallus gallus]	-	-	1.14	0.031
	APOA1	AAA48597.1	apolipoprotein A-I [Gallus gallus]	-	-	1.57	0.01
	FABP3	NP_001026060.2	fatty acid-binding protein, heart [Gallus gallus]	1.23	0.014	1.18	0.00085
	MYO7L2	XP_040551122.1	myosin-7 [Gallus gallus]	-	-	1.71	0.034
Immune response	CALR3	XP_040549017.1	calreticulin [Gallus gallus]	7.28	0.0056	-	-
	PDIA3	NP_989441.1	protein disulfide-isomerase A3 precursor [Gallus gallus]	2.55	0.0035	-	-
	ATP5B	NP_001026562.2	ATP synthase subunit beta, mitochondrial precursor [Gallus gallus]	-	-	1.28	< 0.0001
	STIP1	XP_040511080.1	LOW QUALITY PROTEIN: stress-induced-phosphoprotein 1 isoform X1 [Gallus gallus]	-	-	1.13	0.035
	HSPA4	XP_040539066.1	heat shock 70 kDa protein 4 [Gallus gallus]	0.856	0.032	1.03	0.008
	HSPA8	NP_001310129.1	heat shock cognate 71 kDa protein	1.25	0.0081	1.3	0.0099
	RPS27A	NP_001274134.1	ubiquitin-40S ribosomal protein S27a [Gallus gallus]	0.812	0.007	-	-
	UBA52	NP_990406.1	ubiquitin-60S ribosomal protein S27a [Gallus gallus]	1.29	0.011	-	-
	USP14	XP_040521491.1	ubiquitin carboxyl-terminal hydrolase 14 isoform X1 [Gallus gallus]	1.25	0.0082	-	-
proteasome complex	PSMB1	NP_001007906.1	proteasome subunit beta type-1 [Gallus gallus]	-	-	1.99	0.0021
	PSMB3	XP_015155007.1	proteasome subunit beta type-3 [Gallus gallus]	2.9	0.0032	2.81	0.0037
	PSMA7	NP_989944.2	proteasome subunit alpha type-7 isoform 1 [Gallus gallus]	-	-	0.778	0.038
